# Supplementary material for: A georeferenced database of the edaphic biota currently available for Argentina
Source: Biodivers Data J. 2023 Oct 25;11:e113079. doi: 10.3897/BDJ.11.e113079 (PMC10620698; doi:10.3897/BDJ.11.e113079)
Supplement: Supplementary material 1 — Bibliographic material used in the construction of the dataset [file bdj-11-e113079-s001.bib]

@article{accattoli2010nuevos,
  title={Nuevos registros de {\'a}caros orib{\'a}tidos (Acari: Oribatida) para la Argentina},
  author={Accattoli, C. and Salazar Mart{\'i}nez, A. and Schnack, J. A.},
  journal={Revista de la Sociedad Entomol{\'o}gica Argentina},
  volume={69},
  number={3-4},
  pages={293-298},
  year={2010}
}

@inproceedings{accattoli2009efecto,
  title={Efecto antr{\'o}pico sobre la Estructura de la Taxocenosis de orib{\'a}tidos (Acari: Oribatida)},
  author={Accattoli, C. and Salazar Mart{\'i}nez, A.},
  booktitle={CONEBIOS II-Congreso Nacional de Ecolog{\'i}a y Biolog{\'i}a de Suelos},
  address={Mar del Plata, Buenos Aires, Argentina},
  year={2009}
}
@article{accattoli2013oribatidos,
  title={Orib{\'a}tidos (Acari: Oribatida) de la Selva Marginal de Punta Lara, Buenos Aires, Argentina},
  author={Accattoli, C. and Salazar Mart{\'i}nez, A. E. and Mart{\'i}nez, P. A.},
  journal={Revista de la Sociedad Entomol{\'o}gica Argentina},
  volume={72},
  number={1-2},
  pages={75-82},
  year={2013},
  url={http://OOO.scielo.org.ar/scielo.php?script=sci_arttext&pid=S0373-56802013000100007&lng=es&tlng=es}
}
@article{accattoli2015oribatidos,
  title={Orib{\'a}tidos (Acari: Oribatida) de Bosques de Yatay (Butia yatay), Entre Rios, Argentina},
  author={Accattoli, C. and Salazar Mart{\'i}nez, A. E. and Mart{\'i}nez, P. A.},
  journal={Revista de la Sociedad Entomol{\'o}gica Argentina},
  volume={74},
  number={3-4},
  pages={173-179},
  year={2015},
  url={http://OOO.scielo.org.ar/scielo.php?script=sci_arttext&pid=S0373-56802015000200008&lng=es&tlng=es}
}

@article{accattoli2012oribatidos,
  title={Orib{\'a}tidos (Acari: Oribatida): indicadores de impacto antr{\'o}pico en parques urbanos de La Plata (Argentina)},
  author={Accattoli, C. and Salazar Mart{\'i}nez, A. E.},
  journal={Acta zool{\'o}gica mexicana},
  volume={28},
  number={3},
  pages={550-565},
  year={2012},
  url={http://OOO.scielo.org.mx/scielo.php?script=sci_arttext&pid=S0065-17372012000300005&lng=es&tlng=es}
}

@article{alkorta2003soil,
  title={Soil enzyme activities as biological indicators of soil health},
  author={Alkorta, I. and Aizpurua, A. and Riga, P. and Albizu, I. and Amezaga, I. and Garbisu, C.},
  journal={Rev. Environ. Health},
  volume={18},
  pages={65-73},
  year={2003}
}

@article{alvarez2020edaphic,
  title={Edaphic variables conditioning the habitat of oribatid mites in Luvic Phaeozems under forest plantations (Buenos Aires, Argentina)},
  author={Álvarez, M. F. and Levy, E. and Poch Claret, R. M. and Osterrieth, M. L.},
  year={2020}
}

@article{alvarez2018changes,
  title={Changes in the porosity induced by tillage in typical Argiudolls of southeastern Buenos Aires Province, Argentina, and its relationship with the living space of the mesofauna: a preliminary study},
  author={Álvarez, M. F. and Osterrieth, M. and Cooper, M.},
  journal={Environ Earth Sci},
  volume={77},
  pages={134},
  year={2018},
  doi={10.1007/s12665-018-7313-x}
}

@article{arbea1967new,
  title={A new species of Odontella from Tierra del Fuego and notes on Afrodontella Deharveng, 1981 (Collembola: Odontellidae)},
  author={Arbea, J. I. and Palacios-Vargas, J. G.},
  journal={Article ZOOTAXA},
  volume={4808},
  number={3},
  pages={526-538},
  year={1967}
}

@article{arbea2016three,
  title={Three new species and one new record of Tullbergiidae (Collembola: Onychiuroidea) from Tierra del Fuego},
  author={Arbea, J. I.},
  journal={Zootaxa},
  volume={4093},
  number={1},
  pages={64-84},
  year={2016}
}

@article{arbea2017micronella,
  title={Micronella najtae n. sp.(Collembola: Brachystomellidae), a new species from Tierra del Fuego with a key to the species},
  author={Arbea, J. I.},
  journal={Zoosystema},
  volume={39},
  number={1},
  pages={15-20},
  year={2017}
}

@article{arbea2017micronella,
  title={Micronella najtae n. sp.(Collembola: Brachystomellidae), a new species from Tierra del Fuego with a key to the species},
  author={Arbea, J. I.},
  journal={Zoosystema},
  volume={39},
  number={1},
  pages={15-20},
  year={2017}
}

@article{armendano2018fauna,
  title={Fauna edáfica asociada a un cultivo hortícola convencional de tomate (Lycopersicum Esculentum Mill.) en La Plata (Buenos Aires, Argentina)},
  author={Armendano, A. and Rouaux, J. and Salazar Martínez, A.},
  journal={Acta zoológica mexicana},
  volume={34},
  year={2018}
}
@article{arolfo2010efectos,
  title={Efectos del cultivo de soja transgenica en siembra directa sobre la taxocenosis de ácaros edáficos en Haplustoles del centro de Córdoba},
  author={Arolfo, R. V. and Bedano, J. C. and Becker, A. R.},
  journal={Ciencia del suelo},
  volume={28},
  number={2},
  pages={191-200},
  year={2010}
}
@article{baca2017entomofauna,
  title={Entomofauna epígea asociada a un área de las selvas de transición de las Yungas (Jujuy, Argentina)},
  author={Baca, V. A. and de L'Argentier, S. M. and Rudek, C. N. L. and Vilte, H. A.},
  journal={Acta zoológica Lilloana},
  pages={65-73},
  url={http://hdl.handle.net/11336/76564},
  year={2017}
}
@article{balogh1968scientific,
  title={The Scientific Results of the Hungarian Soil zoological Expeditions to South America 5. Acari: Data to the Oribatid Fauna of the Environment of Córdoba, Argentina},
  author={Balogh, J. and Mahunka, S. and Expedition, S. Z.},
  year={1968}
}
@article{balogh1988some,
  title={Some oribatid mites (Acari) from the Falkland Islands},
  author={Balogh, P.},
  journal={Opuscula zool{\'o}gica},
  volume={23},
  pages={111-115},
  year={1988}
}
@article{barrientos2022efecto,
  title={Efecto de los bosques cultivados de Prosopis alba Grisebach y Eucalyptus tereticornis Smith sobre la diversidad de artrópodos epígeos en la ecorregión Chaco Seco, Argentina},
  author={Barrientos, G. N. and Dettler, M. A. and Martínez, E. and Santadino, M. V. and Ansa, M. A. and Elgue, M. S. and Riquelme Virgala, M. B.},
  journal={Investigación Agraria},
  volume={24},
  number={1},
  pages={8-13},
  year={2022}
}
@article{baudino2020artrópodos,
  title={De artrópodos y plantas: Diversidad de la artrópodofauna en un gradiente de vegetación en Los Llanos riojanos, Argentina},
  author={Baudino, F. and Cecchetto, N. R. and Buffa, L. M. and Visintin, A. M.},
  journal={Ecología Austral},
  volume={30},
  number={1},
  pages={63-76},
  year={2020}
}
@book{bazzani2018variaciones,
  title={Variaciones de la Comunidad edáfica dentro de suelos Cultivados y de estepa en la patagonia norte},
  author={Bazzani, J. L. and Solimano, P. J. and Salazar Martínez, A. E. and Martínez, R. S.},
  year={2018},
  publisher={Ed. UnLu},
  note={Libro digital, PDF}
}
@article{bedano2004soil,
  title={Soil prostigmatid mites (Acari: Prostigmata) of Argentina: an annotated checklist},
  author={Bedano, J. C.},
  journal={Systematic and Applied Acarology},
  volume={9},
  number={1},
  pages={45-52},
  year={2004}
}
@article{bedano2006influence,
  title={Influence of three different land management practices on soil mite (Arachnida: Acari) densities in relation to a natural soil},
  author={Bedano, J. C. and Cantu, M. P. and Doucet, M. E.},
  journal={Applied Soil Ecology},
  volume={32},
  number={3},
  pages={293-304},
  year={2006},
  doi={10.1016/j.apsoil.2005.07.009}
}
@article{bedano2006soil,
  title={Soil springtails (Hexapoda: Collembola) symphylans and pauropods (Arthropoda: Myriapoda) under different management systems in agroecosystems of the subhumid Pampa (Argentina)},
  author={Bedano, J. C. and Cantu, M. P. and Doucet, M. E.},
  journal={European Journal of Soil Biology},
  volume={42},
  pages={107-119},
  year={2006},
  doi={10.1016/j.ejsobi.2005.11.004}
}
@article{bedano2014saltcedar,
  title={Saltcedar (Tamarix ramosissima) invasion alters decomposer fauna and plant litter decomposition in a temperate xerophytic deciduous forest},
  author={Bedano, J. C. and Sacchi, L. and Natale, E. and Reinoso, H.},
  journal={Advances in Ecology},
  year={2014}
}
@article{bedano2019earthworms,
  title={Earthworms contribute to ecosystem process in no-till systems with high crop rotation intensity in Argentina},
  author={Bedano, J. C. and Vaquero, F. and Domínguez, A. and Rodríguez, M. P. and Wall, L. and Lavelle, P.},
  journal={Acta Oecológica},
  volume={98},
  pages={14-24},
  year={2019},
  doi={10.1016/j.actao.2019.05.003}
}
@article{bedano2007soil,
  title={Soil predatory mite communities (Acari: Gamasina) in agroecosystems of Central Argentina},
  author={Bedano, J. C. and Ruf, A.},
  journal={Applied Soil Ecology},
  volume={36},
  number={1},
  pages={22-31},
  year={2007},
  doi={10.1016/j.apsoil.2006.11.008}
}
@article{benito2008dos,
  title={Dos nuevas especies de Pseudosinella Schäffer, 1897 (Collembola, Entomobryidae) del grupo petterseni y pertenecientes a la colección Bonet, con claves para su determinación},
  author={Benito, J. S. and Vargas, J. P.},
  journal={Graellsia},
  volume={64},
  number={2},
  pages={181-187},
  year={2008}
}
@article{berenstecher2017litter,
  title={Litter microbial and soil faunal communities stimulated in the wake of a volcanic eruption in a semi‐arid woodland in Patagonia, Argentina},
  author={Berenstecher, P. and Gangi, D. and Gonz{\'a}lez‐Arzac, A. and Mart{\'i}nez, M. L. and Chaves, E. J. and Mondino, E. A. and Austin, A. T.},
  journal={Functional Ecology},
  volume={31},
  number={1},
  pages={245-259},
  year={2017}
}
@article{bernava2009presencia,
  title={Presencia de hongos anamorfos en el contenido estomacal de Dicyrtomina sp.(Collembola: Dicyrtomidae), en una cantera abandonada del sudeste bonaerense},
  author={Bernava Laborde, V. and Peña, N. and Osterrieth, M.},
  journal={CONEBIOS I-Congreso Nacional de Ecología y Biología de Suelos},
  year={2009},
  address={Luján, Buenos Aires, Argentina}
}
@article{bernava2009colémbolos,
  title={Colémbolos (Hexapoda: Collembola) de un área protegida en un bosque urbano (La Plata, provincia de Buenos Aires)},
  author={Bernava Laborde, V. and Salazar Martínez, A.},
  journal={CONEBIOS I-Congreso Nacional de Ecología y Biología de Suelos},
  year={2009},
  address={Luján, Buenos Aires, Argentina}
}
@article{bernava2020collembola,
  title={Collembola},
  author={Bernava, V. and Palacios-Vargas, J. G.},
  booktitle={Biodiversidad de Artrópodos Argentinos Volumen 2},
  pages={151-166},
  year={2020},
  publisher={Editorial Sociedad Entomológica Argentina, Mendoza}
}
@article{bernava1998estudio,
  title={Estudio de la Microartrópodos fauna dunícola y de algunas variables bióticas y abióticas que condicionan su establecimiento},
  author={Bernava, V. and Osterrieth, M. and Martínez, P. A.},
  journal={Neotrópica},
  volume={44},
  pages={3-11},
  year={1998},
  url={https://www.researchgate.net/publication/258439323}
}
@inproceedings{birochio2015artrópodos,
  title={Artrópodos edáficos en cultivos intensivos: gradiente de diversidad},
  author={Birochio, D. and Balbarrey, G. P. and Tomas, G.},
  booktitle={V Congreso Latinoamericano de Agroecología-SOCLA (La Plata, 2015)}
}
@article{bischoff1972sobre,
  author = {Bischoff de Alzuet, A.},
  title = {Sobre la presencia de Lohmanniidae en la Argentina (Acari: Cryptostigmata)},
  journal = {Physis},
  volume = {31},
  number = {82},
  pages = {185-191},
  year = {1972}
}
@article{bischoff1967nuevos,
  author = {Bischoff de Alzuet, A. D.},
  title = {Nuevos Oribatei para la fauna argentina},
  journal = {Revista del Museo de La Plata},
  volume = {10},
  number = {79},
  pages = {137-140},
  year = {1967}
}
@article{bischoff1981oppiidae,
  author = {Bischoff de Alzuet, A. D.},
  title = {Oppiidae: una familia característica de ácaros de suelo (Acarina: Cryptostigmata)},
  journal = {Revista de la Sociedad Entomológica Argentina},
  volume = {40},
  number = {1-4},
  year = {1981}
}
@article{bischoff1987mochlozetes,
  author = {Bischoff de Alzuet, A. D.},
  title = {Mochlozetes saltensis sp. nov., asociado a Bromeliaceas de la provincia de Salta (República Argentina)(Acarhcryptostigmata: mochlozetidae)},
  journal = {Revista de la Sociedad Entomológica Argentina},
  volume = {46},
  year = {1987}
}
@article{bischoff1984pachygnathidae,
  author = {Bischoff de Alzuet, A. D. and Delgado, A. G.},
  title = {PACHYGNATHIDAE: UNA FAMILIA DE ÁCAROS NUEVA PARA LA FAUNA ARGENTINA (PROSTIGMATA)},
  journal = {Revista de la sociedad Entomológica Argentina},
  volume = {43},
  number = {1-4},
  year = {1984}
}
@article{block1978oxygen,
  author = {Block, W. and Tilbrook, P. J.},
  title = {Oxygen uptake by Cryptopygus antarcticus (Collembola) at South Georgia},
  journal = {Oikos},
  pages = {61-67},
  year = {1978}
}
@article{bonet1933colembolos,
  author = {Bonet, F.},
  title = {Colémbolos de la República Argentina},
  journal = {Eos : Revista española de entomología},
  volume = {9},
  number = {1-2},
  pages = {123-194},
  year = {1933}
}
@article{bracamonte2001abundancias,
  author = {Bracamonte, J. C. and Derlindati, E. J. and Caziani, S. M.},
  title = {Abundancias de artrópodos epígeos del Chaco semiárido: comparación entre bosques con distintos usos},
  journal = {Libro de Resumenes RAE 2001}
}
@book{brown2007minhocas,
  author = {Brown, G. G. and Fragoso, C.},
  title = {Minhocas na América Latina: biodiversidade e ecologia. Vol. 1},
  pages = {47-75},
  publisher = {Editorial Embrapa Soja, Londrina},
  year = {2007}
}
@article{burela2001earthworms,
  author = {Burela, S. and Cazzaniga, N. J.},
  title = {Earthworms from southern Buenos Aires Province, Argentina},
  journal = {Megadrilógica},
  volume = {8},
  pages = {49-52},
  year = {2001}
}
@book{carrasco2018efecto,
  author = {Carrasco, N.},
  title = {Efecto sobre la artrópodofauna epígea de dos diferentes enfoques productivos: agroecológico y predominante},
  year = {2018},
  publisher = {Ed. UnLu},
  note = {Libro digital, PDF}
}
@article{cassani2020mesofauna,
  author = {Cassani, M. T. and Sabatte, M. L. and González Arzac, A. and Massobrio, M. J.},
  title = {Mesofauna as an indicator of agroecosystem stability: degree of artificialization effect on land uses in Azul district, Argentina},
  journal = {SN Appl. Sci.},
  volume = {2},
  number = {324},
  year = {2020},
  doi = {10.1007/s42452-020-2119-3}
}
@article{cassani2020mesofauna2,
  author = {Cassani, M. T. and Sabatte, M. L. and González Arzac, A.},
  title = {Mesofauna as an indicator of agroecosystem stability: degree of artificialization effect on land uses in Azul district, Argentina},
  year = {2020}
}
@thesis{cayuqueo2020efectos,
  author = {Cayuqueo, R.},
  title = {Efectos de diferentes manejos de rastrojo de maíz (Zea mays) sobre el rendimiento del cultivo y la diversidad de lombrices edáficas},
  year = {2020},
  type = {Doctoral dissertation}
}
@article{cheli2010ground-dwelling,
  author = {Cheli, G. H. and Corley, J. C. and Bruzzone, O. and Del Brío, M. and Martínez, F. and Romá, N. M. and Ríos, I.},
  title = {The ground-dwelling arthropod community of Península Valdés in Patagonia, Argentina},
  journal = {Journal of Insect Science},
  volume = {10},
  number = {1},
  pages = {50},
  year = {2010},
  doi = {10.1673/031.010.5001}
}
@book{chiappero2018efecto,
  author = {Chiappero, M. F. and Moreno, M. L. and Pérez-Harguindeguy, N.},
  title = {Efecto de los cambios en la vegetación asociados a la intensidad de uso del suelo sobre los ensambles de invertebrados de la broza en el Chaco arido},
  year = {2018},
  publisher = {Ed. UnLu},
  note = {Libro digital, PDF}
}
@article{cidre1972consideraciones,
  author = {Cidre, L. L.},
  title = {Consideraciones anotomo-histológicas del tubo de Pheretima hawaiana (Oligochaeta, Megascolecidae)},
  journal = {Physis},
  volume = {31},
  number = {83},
  pages = {554-558},
  year = {1972}
}
@article{convey1994growth,
  author = {Convey, P.},
  title = {Growth and survival strategy of the Antarctic mite Alaskozetes antarcticus},
  journal = {Ecography},
  volume = {17},
  number = {1},
  pages = {97-107},
  year = {1994}
}
@article{convey1999collembola,
  author = {Convey, P. and Greenslade, P. and Arnold, R. J. and Block, W.},
  title = {Collembola of sub-Antarctic South Georgia},
  journal = {Polar Biology},
  volume = {22},
  pages = {1-6},
  year = {1999}
}
@article{convey2000terrestrialmicro-arthropod,
  author = {Convey, P. and Greenslade, P. and Pugh, J. A.},
  title = {The terrestrial micro-arthropod fauna of the South Sandwich Islands},
  journal = {Journal of Natural History},
  volume = {34},
  number = {4},
  pages = {597-609},
  year = {2000}
}
@article{csuzdi2009earthworms,
  author = {Csuzdi, C. and Mischis, C. C.},
  title = {Earthworms from Argentinean Patagonia with description of two remarkable new species (Oligochaeta: Acanthodrilidae, Lumbricidae and Megascolecidae)},
  journal = {Journal of Natural History},
  volume = {44},
  number = {1-2},
  pages = {31-40},
  year = {2009}
}
@article{demajo1979espermatogenesis,
  author = {de Majo, A. A. and Tomsic, Z. and Dulout, F. and Teisaire, E. S.},
  title = {Espermatogenesis de Pheretima hawayana (Rosa)(Oligochaeta, Megascolecidae)},
  journal = {Acta zoológica Lilloana},
  pages = {234-249},
  year = {1979}
}
@book{demischis2001faunistica,
  author = {de Mischis, C. C. and Tesaire, E. and Herrera, J. A. D.},
  title = {Faunística y ecología del oligoqueto fauna terrestre en áreas naturales de la provincia de Córdoba. l. Reserva Hídrica La Quebrada},
  year = {2001},
  note = {Libro de Resumenes RAE 2001}
}
@article{demischis1997earthworms,
  author = {de Mischis, C. C.},
  title = {Earthworms (Annelida, Oligochaeta) of a provincial reserve in Córdoba, Argentina: A preliminary survey},
  journal = {Soil Biology and Biochemistry},
  volume = {29},
  number = {3-4},
  pages = {235-236},
  year = {1997}
}
@article{demischis2003preliminary,
  author = {de Mischis, C. C. and Moreno, A. G.},
  title = {A preliminary survey of the oligochaete fauna of Tierra del Fuego (Argentina)},
  year = {2003}
}
@article{deharveng2004recent,
  author = {Deharveng, L.},
  title = {Recent advances in Collembola systematics},
  journal = {Pedobiologia},
  volume = {48},
  number = {5-6},
  pages = {415-433},
  year = {2004}
}
@article{denegri2002oribatid,
  author = {Denegri, G. M. and Elissondo, M. C. and Dopchiz, M. C.},
  title = {Oribatid mites as intermediate hosts of Thysanosoma actinioides (Cestoda: Anoplocephalidae): a preliminary study},
  journal = {Veterinary Parasitology},
  volume = {103},
  number = {3},
  pages = {267-271},
  year = {2002}
}
@article{denegri1992seasonal,
  author = {Denegri, G. M. and Bischoff de Alzuet, A. D.},
  title = {Seasonal variation of oribatid mite (Acarina) populations and their relationship to sheep cestodiasis in Argentina},
  journal = {Veterinary Parasitology},
  volume = {42},
  number = {1-2},
  pages = {157-161},
  year = {1992}
}
@article{denegri2007population,
  author = {Denegri, G. M. and Martínez, P. A.},
  title = {Population dynamics of oribatid mites in an endemic zone of sheep cestodosis in Argentina},
  journal = {Revista Veterinaria},
  volume = {18},
  number = {2},
  pages = {92-94},
  year = {2007}
}
@misc{diazporres2016impacto,
  author = {Díaz Porres, M.},
  title = {Impacto de los usos del suelo sobre la variabilidad genética de la fauna edáfica},
  howpublished = {https://repodigital.unrc.edu.ar/xmlui/handle/123456789/75077},
  year = {2016}
}
@inproceedings{diazporres2019influencia,
  author = {Díaz Porres, M. and Falco, L. and Momo, F. and Velázco, V. N. and Coviella, C.},
  title = {Influencia del ganado en el suelo durante el ciclo pastoril y sobre la estructura de la biota},
  booktitle = {CONEBIOS VI-Congreso Nacional de Ecología y Biología de Suelos},
  address = {Posadas, Corrientes, Argentina},
  year = {2019}
}
@inproceedings{dominguez2009evaluacion,
  author = {Domínguez, A. and Arolfo, R. and Bedano, J. C. and Becker, A. R.},
  title = {Evaluación del efecto de la siembra directa sobre la meso y macrofauna edáfica en Córdoba, Argentina},
  booktitle = {CONEBIOS I-Congreso Nacional de Ecología y Biología de Suelos},
  address = {Luján, Buenos Aires, Argentina},
  year = {2009}
}
@article{dominguez2009cambios,
  author = {Domínguez, A. and Bedano, J. C. and Becker, A. R.},
  title = {Cambios en la comunidad de lombrices de tierra (Annelida: Lumbricina) como consecuencia del uso de la técnica de siembra directa en el centro-sur de Córdoba, Argentina},
  journal = {Ciencia del suelo},
  volume = {27},
  number = {1},
  pages = {11-19},
  year = {2009}
}
@article{dominguez2018soil,
  author = {Domínguez, A. and Jimenez, J. J. and Ortíz, C. E. and Bedano, J. C.},
  title = {Soil macrofauna diversity as a key element for building sustainable agriculture in Argentine Pampas},
  journal = {Acta Oecológica},
  volume = {92},
  pages = {102-116},
  year = {2018},
  doi = {10.1016/j.actao.2018.08.012}
}
@phdthesis{duhour2011interrelacion,
  author = {Duhour, A.},
  title = {Interrelación es entre la comunidad de lombrices de tierra y la estructura y uso del suelo que habitan: dominios funcionales y cambios estructurales},
  year = {2011}
}
@article{escudero2023large,
  author = {Escudero, H. J. and Domínguez, A. and Bedano, J. C.},
  title = {Large-scale ecologically-based farming systems foster earthworm communities and their contribution to ecosystem processes},
  journal = {Applied Soil Ecology},
  volume = {185},
  pages = {104800},
  year = {2023}
}
@misc{europeanparliament2000directive,
  author = {European Parliament},
  title = {Directive 2000/60/EC of the European Parliament and of the Council of 23 October 2000 establishing a framework for Community action in the field of water policy},
  howpublished = {(OJ L 327, 22-12-2000, p. 1)},
  year = {2000}
}
@unpublished{falco1991geographic,
  author = {Falco, L. B. and Momo, F. R.},
  title = {Geographic distribution of earthworms ({ANNELIDA: OLIGOCHAETA}) in Buenos Aires Province (Argentina)},
  year = {1991},
  note = {Trabajo Inédito}
}
@article{fernandez2022mite,
  author = {Fernández, M. M. and Casas, C. and Bedano, J. C. and Eissenstat, D. M. and Kaye, M. W. and Garcia, I. M. and Garibaldi, L. A.},
  title = {Mite density, not diversity, declines with biomass removal in Patagonian woodlands},
  journal = {Applied Soil Ecology},
  volume = {169},
  pages = {104242},
  year = {2022},
  doi = {10.1016/j.apsoil.2021.104242}
}
@article{fernandez1990oribatid,
  author = {Fernández, N. and Martínez, P. A. and Eguaras, M.},
  title = {Oribatid mites ({Acarina, Oribatei}) from organic soils of the Andes (Argentina). II, Nesotocepheus andinus n. sp.},
  journal = {Zoologische Jahrbücher. Abteilung für Systematik, Ökologie und Geographie der Tiere},
  volume = {117},
  number = {2},
  pages = {261-268},
  year = {1990}
}
@article{fernandez1991prelarvae,
  author = {Fernández, N. and Velís, G. and Martínez, P.},
  title = {Prelarvae of oribatid mites. I: Epilohmannia maurii Fernández , 1978 and Phthiracarus sp.},
  journal = {Redia},
  volume = {74},
  number = {2},
  pages = {343-353},
  year = {1991}
}
@article{fernandez1978contribution,
  author = {Fernández, N. A.},
  title = {Contribution al conocimiento de la fauna oribatológica Argentina I. EPILOHMANNIA MAURII N. SP. N. ({ACARI, ORIBATIDA, EPILOHMANNIDAE})},
  journal = {Revista de la Sociedad Entomológica Argentina},
  volume = {37},
  number = {1-4},
  year = {1978},
  url = {https://www.biotaxa.org/RSEA/issue/view/4633}
}
@article{fernandez1987contribution,
  author = {Fernández, N. A.},
  title = {Contribution à la connaissance de la faune oribatologique d'Argentine. VII: Les genres Pheroliodes et Pedrocortesia},
  journal = {Acarología},
  volume = {28},
  number = {2},
  pages = {177-186},
  year = {1987}
}
@article{fernandez1999oribates,
  author = {Fernández, N. A. and Cleva, R.},
  title = {Oribates de la Province de Córdoba, Argentine. I. Oripoda benegasi n. sp.},
  journal = {Acarología},@article{fernandez1999oribates,
  author = {Fernández, N. A. and Cleva, R.},
  title = {Oribates de la Province de Córdoba, Argentine. I. Oripoda benegasi n. sp.},
  journal = {Acarología},
  volume = {40},
  number = {2},
  pages = {205-211},
  year = {1999}
}
@article{fernandez1999oribates2,
  author = {Fernández, N. A. and Cleva, R.},
  title = {Oribates de la province de Córdoba_ Argentine. II. Eremaeozetes chancanii n. sp.({Acari : Eremaeozetidae})},
  journal = {Acarología},
  volume = {40},
  pages = {448-459},
  year = {1999}
}
@article{fernandez1994peuplement,
  author = {Fernández, N. A. and Eguaras, M. J. and Martínez, P. A. and Fernández, E.},
  title = {Le peuplement de microarthropodes de la litiere d'Adesmia subterranea des hautes montagnes d'Argentine Microarthropods populations of soil fauna under Adesmia subterranea in high Andes Mountains in Argentine},
  journal = {Vie et Milieu/Life y Environment},
  pages = {143-149},
  year = {1994}
}
@article{fernandez1991acariens,
  author = {Fernández, N. A. and Martínez, P. A. and Eguaras, M. J.},
  title = {Acariens oribates des sols organiques des Andes de la Republique Argentine. I. Pheroliodes inca n. sp.},
  journal = {Acarología},
  volume = {32},
  number = {2},
  pages = {183-190},
  year = {1991}
}
@article{fernandez1978notas,
  author = {Fernández, N. A. and Bischoff de Alzuet, A. D.},
  title = {Notas sobre la fauna oribatológica Argentina I. Oribatella longisetosa n. sp.({Acari, Oribatellidae})},
  journal = {Revista de la Sociedad Entomológica Argentina},
  volume = {37},
  number = {1-4},
  year = {1978},
  url = {https://www.biotaxa.org/RSEA/issue/view/4633}
}
@article{fernandez1998contribution,
  author = {Fernández, N. A. and Cleva, R.},
  title = {Contribution à la connaissance de la faune oribatologique d'Argentine. Nacunansella diminuta n. gen., n. sp.},
  journal = {Acarología},
  volume = {39},
  number = {2},
  pages = {173-184},
  year = {1998}
}
@inproceedings{fernandez2019efecto,
  author = {Fernández, R. D. and Chiappero, M. F. and Moreno, M. Laura and Martínez, P. A. and Aragon, R. and Pérez Harguindeguy, N.},
  title = {Efecto de la invasion de Ligustrum lucidum en la comunidad de ácaros de la hojarasca en las Yungas de Tucuman, Argentina},
  booktitle = {CONEBIOS VI-Congreso Nacional de Ecología y Biología de Suelos},
  year = {2019}
}
@inproceedings{fernandez2001analisis,
  author = {Fernández Solito, A. and Austin, A. T. and Vivanco, L.},
  title = {Análisis preliminar de la mesofauna del suelo en un bosque con tres especies de árboles del gro. Nothofagus},
  booktitle = {Libro de Resumenes RAE 2001},
  year = {2001}
}
@inproceedings{fernandez2018especies,
  author = {Fernández Souto, A. and Vivanco, Lucia and González Arzac, A. and Austin, A.},
  title = {Las especies de árboles dejan huella sobre el suelo: sus efectos sobre los ácaros oribátidos en el bosque andino patagonico},
  booktitle = {Libro de Resumenes RAE 2018},
  url = {https://www.asaeargentina.com.ar/docs/rae/XXVIII_RAE.pdf},
  year = {2018}
}
@inproceedings{fernandez2019estudio,
  author = {Fernández Souto, A. and Puig, M. and Memoli, M. and Cencig, P. and Thougnon Islas, A. J. and Mondino, E. A.},
  title = {Estudio preliminar de la micro y mesofauna del suelo de la ribera del Arroyo Soto (Hurlingham, Prov. de Buenos Aires)},
  booktitle = {CONEBIOS VI-Congreso Nacional de Ecología y Biología de Suelos},
  location = {Posadas, Corrientes, Argentina},
  year = {2019}
}
@phdthesis{ferraro2005sustentabilidad,
  author = {Ferraro, D. O.},
  title = {La sustentabilidad agrícola en la Pampa Interior (Argentina): desarrollo y evaluación de indicadores de impacto ambiental del uso de pesticidas y labranzas},
  school = {Agron. Univ. Buenos Aires},
  year = {2005}
}
@inproceedings{ferreiro2022desarrollo,
  author = {Ferreiro, N. and Satti, P. and Mazzarino, M. J.},
  title = {Desarrollo de suelo a partir de tefra depositada por el complejo volcanico Puyehue-Cordón Caulle},
  booktitle = {Congreso Argentino de la Ciencia del Suelo, Buenos Aires 2022},
  year = {2022}
}
@article{folgarait2003soil,
  author = {Folgarait, P. J. and Thomas, F. and Desjardins, T. and Grimaldi, M. and Tayasu, I. and Curmi, P. and Lavelle, P. M.},
  title = {Soil properties and the macrofauna community in abandoned irrigated rice fields of northeastern Argentina},
  journal = {Biology and fertility of soils},
  volume = {38},
  pages = {349-357},
  year = {2003}
}
@article{fredes2009microartropodos,
  author = {Fredes, N. A. and Martínez, P. A. and Bernava Laborde, V. and Osterrieth, M. L.},
  title = {Microartrópodos como indicadores de disturbio antrópico en entisoles del área recreativa de Miramar, Argentina},
  journal = {Ciencia del suelo},
  volume = {27},
  number = {1},
  pages = {89-101},
  year = {2009},
  url = {http://www.scielo.org.ar/scielo.php?script=sci_arttext&pid=S1850-20672009000100010&lng=es&tlng=pt}
}
@inproceedings{fredes2013estudio,
  author = {Fredes, N. A. and Salazar Martínez, A. and Martínez, P. A.},
  title = {Estudio de la poblacion de Scheloribates praeincisus acuticlava (Acari: Oribatida) en suelos de bosques de Celtis tala de la provincia de Buenos Aires},
  booktitle = {CONEBIOS III-Congreso Nacional de Ecología y Biología de Suelos},
  location = {Río Cuarto, Córdoba, Argentina},
  year = {2013}
}
@article{fredes2011first,
  author = {Fredes, N. A. and Martínez, P. A.},
  title = {First record of Euzetes globulus (NICOLET, 1855) from Neotrópical region (Acari: Oribatida)},
  journal = {Genus},
  volume = {22},
  number = {1},
  pages = {175-179},
  year = {2011}
}
@article{fredes2012nuevos,
  author = {Fredes, N. A. and Martínez, P. A.},
  title = {Nuevos registros de ácaros oribátidos (Acari: Oribatida) para la región Pampeana, Buenos Aires, Argentina},
  journal = {Revista de la Sociedad Entomológica Argentina},
  volume = {71},
  number = {3-4},
  pages = {301-306},
  year = {2012}
}
@article{fredes2015first,
  author = {Fredes, N. A.},
  title = {First record of Stereotydeus areolatus Womersley 1935 (Trombidiformes: Penthalodidae) from soils in Argentina, with comments on Stereotydeus species},
  journal = {Acta Arachnológica},
  volume = {64},
  number = {1},
  pages = {33-37},
  year = {2015},
  doi = {10.2476/asjaa.64.33}
}
@article{fredes2016estudio,
  author = {Fredes, N. A.},
  title = {Estudio de la comunidad de oribátidos (Acari: Oribatida) en dos parches de tala (Celtis ehrenbergiana) del sudeste bonaerense},
  journal = {Ecología austral},
  volume = {26},
  number = {3},
  pages = {275-285},
  year = {2016}
}
@article{fredes2017description,
  author = {Fredes, N. A.},
  title = {Description of a new species of Paralamellobates (Acari, Oribatida) from Argentina, with a revision of the genus},
  journal = {International Journal of Acarology},
  volume = {43},
  number = {3},
  pages = {245-250},
  year = {2017}
}
@article{fredes2010body,
  author = {Fredes, N. A. and Martínez, P. A.},
  title = {Body size and fecundity of Hemileius suramericanus (Acari: Oribatida) in a native forest in Southeast Buenos Aires},
  journal = {Ecología Austral},
  volume = {20},
  number = {03},
  pages = {293-301},
  year = {2010}
}
@article{fredes2013new,
  author = {Fredes, N. A. and Martínez, P. A.},
  title = {A new Siculobata species (Acari: Oribatida: Scheloribatidae) from Argentina},
  journal = {International journal of acarology},
  volume = {39},
  number = {4},
  pages = {317-324},
  year = {2013}
}
@article{fredes2014karenella,
  author = {Fredes, N. A. and Martínez, P. A.},
  title = {Karenella pilisinopia sp. nov., a new species of Mystroppinae (Oribatida: Oppiidae) from Argentina},
  journal = {International Journal of Acarology},
  volume = {40},
  number = {2},
  pages = {117-122},
  year = {2014}
}
@article{fredes2016revision,
  author = {Fredes, N. A. and Martínez, P. A.},
  title = {Revision of Physobates (Acari, Oribatida, Tegoribatidae) and redescription of Physobates spinipes Hammer, 1962 with comments on tegoribatid genera},
  journal = {Zootaxa},
  volume = {4098},
  number = {1},
  pages = {191-200},
  year = {2016}
}
@inproceedings{gainza2001efectos,
  author = {Gainza, M. A. and Zuleta, G. A.},
  title = {Efectos de una práctica silvopastoril sobre la comunidad de artrópodos del suelo en el bosque chaqueño de Santiago del Estero},
  booktitle = {Libro de Resúmenes RAE 2001},
  year = {2001}
}
@article{galassi2014metodo,
  author = {Galassi, M. E. and Poi, A. S.},
  title = {¿Qué método es más apropiado para las estimaciones de diversidad de invertebrados en la hojarasca de bosques Riparios (Chaco, Argentina)?},
  journal = {...},  // Completa con el nombre de la revista si está disponible
  volume = {...},   // Completa con el volumen de la revista si está disponible
  number = {...},   // Completa con el número de la revista si está disponible
  pages = {...},    // Completa con las páginas si están disponibles
  year = {2014}
}
@article{genise2013aestivation,
  author = {Genise, J. F. and Cantil, L. F. and Dinghi, P. A. and Sanchez, M. V. and Sarzetti, L.},
  title = {The aestivation chamber of the giant earthworm Glossoscolex bergi (Glossoscolecidae) in the subtropical rainforest of Misiones (Argentina)},
  journal = {Ichnos},
  volume = {20},
  number = {3},
  pages = {116-119},
  year = {2013}
}
@article{gizzi2009caracterizacion,
  author = {Gizzi, A. H. and Álvarez Castillo, H. A. and López, A. N. and Clemente, N. L. and Studdert, G. A.},
  title = {Caracterización de la Microartrópodos y macrofauna edáfica en sistemas de cultivo del sudeste bonaerense},
  journal = {Ciencia del suelo},
  volume = {27},
  number = {1},
  pages = {1-9},
  year = {2009}
}
@article{gomez1989efecto,
  author = {Gómez, M. A. and Pérez, M. T. and Sagardoy, M. A.},
  title = {Efecto de aplicaciones sucesivas del herbicida glifosato sobre las bacterias aerobias y microartrópodos de un suelo arenoso},
  journal = {Ciencia del suelo. revista de la Asociación Argentina de la Ciencia del Suelo},
  volume = {7},
  number = {1/2},
  pages = {55-61},
  year = {1989}
}
@article{gomezpamies2023first,
  author = {Gómez-Pamies, D. F. and Martínez, P. A. and Larrea, D. D. and Laffont, E. R.},
  title = {First checklist of the oribatid mites (Arachnida: Oribatida) of the Gran Chaco region (South America) with new records},
  journal = {Acarología},
  volume = {63},
  number = {3},
  pages = {906-918},
  year = {2023}
}
@thesis{gonzalez1938estudio,
  author = {González, E. R.},
  title = {Estudio sobre algunos colémbolos de la Ciudad de Buenos Aires y sus alrededores : Faz organográfica e histológica, familias y géneros: Entomobrydae: Tomocerus},
  school = {Facultad de Ciencias Exactas y Naturales, Universidad de Buenos Aires},
  year = {1938},
  url = {http://digital.bl.fcen.uba.ar/Download/Tesis/Tesis_0230_González.pdf}
}
@article{gonzalez2017landscape,
  author = {González, E. and Salvo, A. and Valladares, G.},
  title = {In the landscape and edge effects: differential responses of insect orders in a fragmented forest},
  journal = {Insect Science},
  volume = {24},
  number = {5},
  pages = {891-901},
  year = {2017}
}
@article{gonzalezreyes2017changes,
  author = {González-Reyes, A. X. and Corronca, J. A. and Rodríguez-Artigas, S. M.},
  title = {Changes of arthropod diversity across an altitudinal ecoregional zonation in Northwestern Argentina},
  journal = {PeerJ},
  volume = {5},
  pages = {e4117},
  year = {2017}
}
@article{greenslade2012global,
  author = {Greenslade, P. and Potapov, M. and Russell, D. and Convey, P.},
  title = {Global Collembola on Deception Island},
  journal = {Journal of Insect Science},
  volume = {12},
  number = {1},
  pages = {111},
  year = {2012}
}
@article{greenslade2012exotic,
  author = {Greenslade, P. and Convey, P.},
  title = {Exotic Collembola on subantarctic islands: pathways, origins and biology},
  journal = {Biological Invasions},
  volume = {14},
  pages = {405-417},
  year = {2012},
  doi = {10.1007/s10530-011-0086-8}
}
@article{gullo2002new,
  author = {Gullo, B. S. and Armendariz, L. C.},
  title = {New species of Apolocystis (Aseptatorina: Monocystidae) from the coelom of Microscolex dubius (Oligochaeta: Acantodrillidae) in Los Talas, Buenos Aires, Argentina},
  journal = {Acta Protozoologica},
  volume = {41},
  number = {4},
  pages = {407-414},
  year = {2002}
}
@article{hammann2019evaluacion,
  author = {Hammann, A. and Hilal, M. and Teisaire, E.},
  title = {Evaluación del potencial uso agricola de mezclas frescas y compostadas de alperujosuelo mediante lombrices (Eisenia andrei)},
  journal = {...},  // Completa con el nombre de la revista si está disponible
  volume = {...},   // Completa con el volumen de la revista si está disponible
  number = {...},   // Completa con el número de la revista si está disponible
  pages = {...},    // Completa con las páginas si están disponibles
  year = {2019}
}
@book{herrera2003artropodos,
  author = {Herrera, F. and Cuevas, E.},
  title = {Artrópodos del suelo como bioindicadores de recuperación de sistemas perturbados, Venesuelos},
  publisher = {Centro de Ecología, Instituto Venezolano de Investigaciones Científicas},
  address = {Caracas, Venezuela},
  year = {2003}
}
@article{izarra1970tres,
  author = {Izarra, D. D.},
  title = {Tres nuevas especies de colémbolos de Sierra de la Ventana (Provincia de Buenos Aires), Argentina},
  journal = {Physis},
  volume = {29},
  number = {79},
  pages = {393-397},
  year = {1970}
}
@article{izarra1972alloscopus,
  author = {Izarra, D. D.},
  title = {Alloscopus platensis, una nueva especie de La Plata, Provincia de Buenos Aires (Collembola, Entomobryidae)},
  journal = {Physis},
  volume = {31},
  number = {83},
  pages = {537-539},
  year = {1972}
}
@article{izarra1972sobre,
  author = {Izarra, D. D.},
  title = {Sobre un nuevo género Tullbergia de Viedma, Prov. de Río Negro (Collembola: Onychiuridae)},
  journal = {Physis},
  volume = {31},
  number = {83},
  pages = {547-549},
  year = {1972}
}
@article{izarra1971sobre,
  author = {Izarra, D. Cutini de},
  title = {Sobre El género TRIACANTHELLA Schaeffer con descripción de una nueva especie: T.najtae (Insecta: Collembola)},
  journal = {Physis},
  volume = {30},
  number = {81},
  pages = {345-350},
  year = {1971}
}
@article{izarra1965panthopoda,
  author = {Izarra, D. Cutini de},
  title = {¿Panthopoda = Pycnogonida?},
  journal = {Physis},
  volume = {25},
  number = {70},
  pages = {263-276},
  year = {1965}
}
@article{izarra1969sobre,
  author = {Izarra, D. Cutini de},
  title = {Sobre colémbolos de Paraná (Provincia de Entre Ríos, Argentina)},
  journal = {Physis},
  volume = {29},
  number = {78},
  pages = {145-150},
  year = {1969}
}
@article{izarra1971pseudorensia,
  author = {Izarra, D. Cutini de},
  title = {Pseudorensia, nuevo género de la familia Isotomidae (Insecta: Collembola)},
  journal = {Physis},
  volume = {30},
  number = {81},
  pages = {345-350},
  year = {1971}
}
@article{izarra1972fauna1,
  author = {Izarra, D. Cutini de},
  title = {Fauna colembológica de Isla Victoria, Neuquén (Prov. Neuquén, Argentina) I. Familias Onychiuridae y Hypogastruridae},
  journal = {Physis},
  volume = {30},
  number = {82},
  pages = {80-87},
  year = {1972}
}
@article{izarra1972fauna2,
  author = {Izarra, D. Cutini de},
  title = {Fauna colembológica de Isla Victoria, Neuquén (Prov. Neuquén, Argentina) II. Familia Neanuridae},
  journal = {Physis},
  volume = {30},
  number = {82},
  pages = {88-96},
  year = {1972}
}
@article{izarra1972nueva,
  author = {Izarra, D. Cutini de},
  title = {Nueva especie de colémbolo Isotomidae: Isotomodes gamae sp. Nov.},
  journal = {Physis},
  volume = {30},
  number = {82},
  pages = {77-79},
  year = {1972}
}
@article{james2012molecular,
  author = {James, S. W. and Davidson, S. K.},
  title = {Molecular phylogeny of earthworms (Annelida: Crassiclitellata) based on 28S, 18S and 16S gene sequences},
  journal = {Invertebrate Systematics},
  volume = {26},
  pages = {213-229},
  year = {2012},
  doi = {10.1071/IS11012}
}
@article{knoepp2000biological,
  author = {Knoepp, J. D. and Coleman, D. C. and Crossley Jr., D. A. and Clark, J. S.},
  title = {Biological indices of soil quality: an ecosystem study of their use},
  journal = {Forest Ecology and Management},
  volume = {138},
  pages = {357-368},
  year = {2000}
}
@book{krantz2009manual,
  author = {Krantz, G. W. and Walter, D. E.},
  title = {A manual of acarology},
  edition = {3rd},
  publisher = {Texas Tech University Press},
  address = {Texas},
  year = {2009}
}
@article{kun2012genus,
  author = {Kun, M. E.},
  title = {The genus Paroppia (Acari: Oribatida) in the Neotropical region: Paroppia patagonica n. sp. from Andean forests of northwestern Patagonia, Argentina},
  journal = {Acarología},
  volume = {52},
  number = {4},
  pages = {411-418},
  year = {2012}
}
@article{kun2014oxyoppia,
  author = {Kun, M. E.},
  title = {Oxyoppia mustaciata n. sp. from Andean forests of northwestern Patagonia and key to Oxyoppiinae from Argentina},
  journal = {Acarología},
  volume = {54},
  number = {4},
  pages = {463-472},
  year = {2014}
}
@article{kun2010oribatid,
  author = {Kun, M. E. and Martínez, P. A. and González, A.},
  title = {Oribatid mites (Acari: Oribatida) from Austrocedrus chilensis and Nothofagus forests of northwestern Patagonia (Argentina)},
  journal = {Zootaxa},
  volume = {2548},
  number = {1},
  pages = {22-42},
  year = {2010}
}
@article{laffont2007entomofauna,
  author = {Laffont, E. R. and Coronel, J. M. and Godoy, M. C. and Torales, G. J.},
  title = {Entomofauna de bosques nativos del Chaco Húmedo (Provincias de Chaco y Formosa, Argentina): Aportes al conocimiento de su diversidad},
  journal = {Quebracho (Santiago del Estero)},
  number = {14},
  pages = {57-64},
  year = {2007}
}
@article{ljungstrom1972biology,
  author = {Ljungström, P. O.},
  title = {Biology of Glossoscolex uruguayensis (Glossoscolecidae, Oligochaeta). A new species for Argentina},
  journal = {Studies on Neotropical Fauna and Environment},
  volume = {7},
  number = {2},
  pages = {195-205},
  year = {1972}
}
@article{ljungstrom1972biology,
  author = {Ljungström, P. O.},
  title = {Biology of Glossoscolex uruguayensis (Glossoscolecidae, Oligochaeta). A new species for Argentina},
  journal = {Studies on Neotropical Fauna and Environment},
  volume = {7},
  number = {2},
  pages = {195-205},
  year = {1972}
}
@article{lopez2005densidad,
  author = {López, A. N. and Vincini, A. M. and Clemente, N. L. and Manetti, P. L. and Carmona, D. M. and Álvarez Castillo, H. A.},
  title = {Densidad estacional y distribución vertical de los Enchytraeidae (Annelida: Oligochaeta) en diferentes sistemas de producción},
  journal = {Ciencia del Suelo},
  volume = {23},
  number = {2},
  pages = {115-121},
  year = {2005}
}
@article{lupi2019levels,
  author = {Lupi, L. and Bedmar, F. and Wunderlin, D. A. and Miglioranza, K. S. B.},
  title = {Levels of organochlorine pesticides in soils, mesofauna and streamwater from an agricultural watershed in Argentina},
  journal = {Environmental Earth Sciences},
  volume = {78},
  pages = {1-9},
  year = {2019}
}
@article{lupi2016organochlorine,
  author = {Lupi, L. and Bedmar, F. and Wunderlin, D. A. and Miglioranza, K. S.},
  title = {Organochlorine pesticides in agricultural soils and associated biota},
  journal = {Environmental Earth Sciences},
  volume = {75},
  pages = {1-11},
  year = {2016}
}
@article{maggiotto2019soil,
  author = {Maggiotto, G. and Sabatté, L. and Marina, T. I. and Fueyo-Sánchez, L. and Londoño, A. M. R. and Porres, M. D. and Momo, F. R.},
  title = {Soil fauna community and ecosystem's resilience: A food web approach},
  journal = {Acta Oecologica},
  volume = {99},
  pages = {103445},
  year = {2019}
}
@article{mahunka1980neue,
  author = {Mahunka, S.},
  title = {Neue and interessante milben aus dem Genfer museum xxxviii: Oribatids (Acari) from Monte S. (Tierra Del Fuego, Argentina)},
  journal = {Studies on Neotropical Fauna and Environment},
  volume = {7},
  number = {2},
  pages = {195-205},
  year = {1980}
}
@article{manetti2010tillage,
  author = {Manetti, P. L. and López, A. N. and Clemente, N. L. and Faberi, A. J.},
  title = {Tillage system does not affect soil macrofauna in southeastern Buenos Aires province, Argentina},
  journal = {Spanish Journal of Agricultural Research},
  volume = {8},
  number = {2},
  pages = {377-384},
  year = {2010},
  doi = {10.5424/sjar/2010082-1189}
}
@article{manzo2019acaros,
  author = {Manzo, R. M. and Rizzuto, S. and Martínez, P. A.},
  title = {Ácaros oribátidos asociados a especies de plantas de la Patagonia extraandina},
  journal = {CONEBIOS VI-Congreso Nacional de Ecología y Biología de Suelos},
  year = {2019}
}
@article{manzo2021new,
  author = {Manzo, R. M. and Dadamia, M. M. and Rizzuto, S.},
  title = {New records of oribatid mites (Acari: Oribatida) from a Patagonian forest affected by wildfire in Argentina},
  journal = {Rev. Mex. Biodiv.},
  year = {2021},
  volume = {92},
  pages = {e923468},
  doi = {10.22201/ib.20078706e.2021.92.3468}
}
@article{manzo2020acaros,
  author = {Manzo, R. M. and Rizzuto, S.},
  title = {Ácaros oribátidos (Acari: Oribatida) asociados a la descomposicion de la madera de Nothofagus pumilio en la provincia de Chubut},
  journal = {Revista de la Sociedad Entomológica Argentina},
  volume = {79},
  number = {2},
  pages = {14-19},
  year = {2020}
}
@article{marichal2014soil,
  author = {Marichal, R. and Grimaldi, M. and Feijoo, A. and Oszwald, J. and Praxedeses, Catarina and Ruiz Cobo, D. H.},
  title = {Soil macroinvertebrate communities and ecosystem services in deforested landscapes of Amazonia},
  journal = {Appl. Soil Ecol.},
  volume = {83},
  pages = {177-185},
  year = {2014}
}
@article{martin1990genre,
  author = {Martin, J. E. and Martínez, P. A. and Nestor, A.},
  title = {LE GENRE PEDROCORTESELLA HAMMER, 1961, DANS LA RePUBLIQUE ARGENTINE},
  journal = {Acarología},
  volume = {31},
  pages = {265–278},
  year = {1990}
}
@inproceedings{martinez2016acaros,
  author = {Martínez, P. A. and Balmaceda, R. B. and Manzo, R. M. and Fredes, N. A.},
  title = {Ácaros oribátidos en ambientes semiaridos de Argentina. Su potencial bioindicador},
  booktitle = {PROCEEDINGS II CONGRESO LATINOAMERICANO DE Acarología},
  pages = {31},
  year = {2016}
}
@article{martinez2015microartropodos,
  author = {Martínez, P. A. and Bernava Laborde, V. and Valenzuela, F. and Ruíz, E. and Rizzuto, S.},
  title = {Microartrópodos edáficos de la estepa patagónica},
  journal = {CONEBIOS V-Congreso Nacional de Ecología y Biología de Suelos},
  location = {Esquel, Chubut, Argentina},
  year = {2015}
}
@article{martinez2009soil,
  author = {Martínez, P. A. and Fredes, N. A. and Montti, L. F. and Casertano, S. A.},
  title = {Soil oribatid mite in four typical vegetation communities of Misiones forest in the Iguazú area, Argentina},
  journal = {Pesquisa agropecuaria brasileira},
  volume = {44},
  pages = {1021-1026},
  year = {2009}
}
@article{martinez2019acaros,
  author = {Martínez, P. A. and Porta, A. O. and Sirolli, H.},
  title = {Ácaros oribátidos de la Reserva Ecológica Costanera Sur, Ciudad de Buenos Aires},
  journal = {CONEBIOS II-Congreso Nacional de Ecología y Biología de Suelos},
  location = {Mar del Plata, Buenos Aires, Argentina},
  year = {2019}
}
@article{martinez2000gehypochthonius,
  author = {Martínez, P. A. and Bernava Laborde, V.},
  title = {Gehypochthonius marianoi n. sp.(Acari: Oribatida), from sand dunes in coastal Argentina},
  journal = {Acarología},
  volume = {41},
  number = {3},
  pages = {381-389},
  year = {2000}
}
@article{martinez2006new,
  author = {Martínez, P. A. and Herrero, A. C.},
  title = {A new species of Passalozetes (Acari: Oribatida) from the Andes mountains of Argentina},
  journal = {Zootaxa},
  volume = {1160},
  number = {1},
  pages = {49-55},
  year = {2006}
}
@article{martinez2007new,
  author = {Martínez, P. A. and Palacios-Vargas, J. G.},
  title = {New Oppiidae (Acari: Oribatida) from central east Argentina},
  journal = {Acarología},
  volume = {46},
  number = {3-4},
  pages = {227-233},
  year = {2007}
}
@article{martinez2000listado,
  author = {Martínez, P. A. and Velís, G. J.},
  title = {Listado de los oribátidos (Acari: Oribatida) de la República Argentina},
  journal = {Revista de la Sociedad Entomológica Argentina},
  volume = {59},
  number = {1-4},
  year = {2000}
}
@article{masin2017macrofauna,
  author = {Masín, C.E. and Cruz, M.S. and Rodríguez, A.R. and Demonte, M.J. and Vuizot, L.A. and Maitre, M.I. and Almada, M.S.},
  title = {Macrofauna edáfica asociada a diferentes ambientes de un vivero forestal (Santa Fe, Argentina)},
  journal = {Ciencia del suelo},
  volume = {35},
  number = {1},
  pages = {21-33},
  year = {2017}
}
@article{masin2018current,
  author = {Masín, C.E. and Momo, F.R. and Zalazar, C.S. and Rodríguez, A.R.},
  title = {Current knowledge of earthworm richness and distribution in Santa Fe province, Argentina},
  journal = {Revista de Biología Tropical},
  volume = {66},
  number = {3},
  pages = {1171-1181},
  year = {2018}
}
@article{masin2011evaluacion,
  author = {Masín, C.E. and Rodríguez, A.R. and Maitre, M.I.},
  title = {Evaluación de la abundancia y diversidad de Lombrices de tierra en relación con el uso del suelo en el cinturón hortícola de Santa Fe (Argentina)},
  journal = {Ciencia del suelo},
  volume = {29},
  number = {1},
  pages = {21-28},
  year = {2011},
  url = {http://www.scielo.org.ar/scielo.php?script=sci_arttext&pid=S1850-20672011000100003&lng=es&tlng=es}
}
@article{masin2015riqueza,
  author = {Masín, C.E. and Rodríguez, A.R. and Maitre, M.I. and Cerana, J.A. and Hernández, J. and Anglada, M.M. and Lallana, M.D.C.},
  title = {Riqueza de Lombrices de Tierra en un Argiudol bajo cultivo de soja (Colonia Ensayo, Entre Rios)},
  year = {2015}
}
@article{medrano2001riqueza,
  author = {Medrano, M.C. and Gagneten, A.M. and D'Angelo, C.H.},
  title = {Riqueza Y abundancia de artrópodos terrestres de la Reserva Universitaria "El Pozo" (Santa Fe, Argentina)},
  booktitle = {Libro de Resumenes RAE 2001},
  year = {2001}
}
@article{miglioranza1999fate,
  author = {Miglioranza, K.S.B. and De Moreno, J.A. and Moreno, V.J. and Osterrieth, M.L. and Escalante, A.H.},
  title = {Fate of organochlorine pesticides in soils and terrestrial biota of “Los Padres” pond watershed, Argentina},
  journal = {Environmental pollution},
  volume = {105},
  number = {1},
  pages = {91-99},
  year = {1999},
  doi = {10.1016/S0269-7491(98)00200-0}
}
@article{mischis1997earthworm,
  author = {Mischis, C.C. and Herrera, J.A. and Freguglia, M.A.},
  title = {Earthworm community distribution (Annelida, Oligochaeta) along an altitudinal gradient on altas cumbres road (Córdoba, Argentina)},
  journal = {Megadrilógica},
  volume = {6},
  number = {11},
  pages = {97-102},
  year = {1997}
}
@thesis{molero2019comparacion,
  author = {Molero, F.E.},
  title = {Comparación de la diversidad de artrópodos en sistemas hortícolas periurbano y rural en cultivos de morrón (Capsicum annuum L., 1753) en el Alto Valle de Río Negro y Neuquén},
  school = {Universidad Nacional del Comahue. Facultad de Ciencias del Ambiente y la Salud},
  year = {2019}
}
@article{martinez2012habitos,
  author = {Martínez, S.G. and Macluff, C. and Salazar Martínez, A.E.},
  title = {Hábitos tróficos de ácaros oribátidos en sistemas hortícolas},
  booktitle = {Resumenes RAE 2012},
  year = {2012}
}
@article{najt1968arthropleona,
  author = {Najt, J.},
  title = {ARTHROPLEONA DE ARGENTINA I (INSECTA-COLLEMBOLA)},
  journal = {Revista de la Sociedad Entomológica Argentina},
  volume = {31},
  number = {1-4},
  year = {1968}
}
@article{najt1968colemolos,
  author = {Najt, J.},
  title = {Colémbolos symphypleona Neotrópicales. II},
  journal = {Revista de la Sociedad Entomológica Argentina},
  volume = {31},
  number = {1-4},
  year = {1968}
}
@article{najt1969setanodosa,
  author = {Najt, J.},
  title = {Setanodosa peruensis Winter, nueva cita para la fauna Argentina (Insecta: Collembola, Neanuridae)},
  journal = {Revista de la Sociedad Entomológica Argentina},
  volume = {32},
  number = {1-4},
  year = {1969}
}
@article{najt1971colemolos,
  author = {Najt, J.},
  title = {Colémbolos Symphypleona Neotrópicales. I},
  journal = {PHYSIS. Revista de la Asociacion Argentina de Ciencias naturales},
  volume = {74},
  pages = {71-86},
  year = {1971}
}
@article{najt1971colemolos,
  author = {Najt, J.},
  title = {Colémbolos Symphypleona Neotrópicales. III},
  journal = {Revista de la Sociedad Entomológica Argentina},
  volume = {33},
  number = {1-4},
  year = {1971}
}
@article{najt1971nueva,
  author = {Najt, J.},
  title = {Una nueva especie de Neelidae de la República Argentina (Insecta: Collembola)},
  journal = {Revista de la Sociedad Entomológica Argentina},
  volume = {33},
  number = {1-4},
  year = {1971}
}
@article{najt1972notas,
  author = {Najt, J.},
  title = {Notas sobre dos especies de Triacanthella Schaeffer, 1897 (Insecta: Collembola)},
  journal = {Revista de la Sociedad Entomológica Argentina},
  volume = {34},
  number = {1-2},
  year = {1972},
  url = {https://www.biotaxa.org/RSEA/issue/view/4637}
}
@article{najt1972sobre,
  author = {Najt, J.},
  title = {Sobre tres colémbolos Symphypleona de la Isla de los Estados (Insecta)},
  journal = {Revista de la Sociedad Entomológica Argentina},
  volume = {34},
  number = {1-2},
  year = {1972},
  url = {https://www.biotaxa.org/RSEA/issue/view/4637}
}
@article{najt1964sobre,
  author = {Najt, J. and Rapoport, E.H.},
  title = {Sobre algunos colémbolos (Symphypleona) de Argentina},
  journal = {Revista de la Sociedad Entomológica Argentina},
  volume = {27},
  number = {1-4},
  year = {1964},
  url = {https://www.biotaxa.org/RSEA/issue/view/4645}
}
@article{nicosia2020estructura,
  author = {Nicosia, S. and Falco, L.B. and Castro Huerta, R. and Sandler, R.V. and Coviella, C.E.},
  title = {Estructura de la comunidad de la mesofauna edáfica en dos suelos con distinta intensidad de uso},
  journal = {Ciencia del suelo},
  volume = {38},
  number = {1},
  pages = {72-80},
  year = {2020},
  url = {http://www.scielo.org.ar/scielo.php?script=sci_arttext&pid=S1850-20672020000100007&lng=es&tlng=es}
}
@article{niedbala1984deux,
  author = {Niedbala, W.},
  title = {Deux nouveaux Phthiracaridae (Acari: Oribatida) d'Argentine},
  year = {1984}
}
@article{niedbala2008supplement,
  author = {Niedbała, W.},
  title = {Supplement to the knowledge of ptyctimous mites of Neotropical Region (Acari: Oribatida)},
  journal = {Genus},
  volume = {19},
  number = {4},
  pages = {729-818},
  year = {2008}
}
@phdthesis{olivo2011biodiversidad,
  author = {Olivo, V.I.},
  title = {Biodiversidad de artrópodos en ecosistemas agrícolas minifundistas de la provincia de Salta (Argentina) con énfasis en Araneae y Heteroptera depredadores},
  school = {Universidad Nacional de La Plata},
  year = {2011}
}
@inproceedings{ortiz2019efecto,
  author = {Ortíz, C.E. and Cabral, E. and Rodríguez, M.P. and Domínguez, A. and Bedano, J.C.},
  title = {Efecto de la agricultura orgánica y convencional sobre la comunidad de ácaros oribátidos},
  booktitle = {CONEBIOS VI-Congreso Nacional de Ecología y Biología de Suelos},
  year = {2019},
  address = {Posadas, Corrientes, Argentina}
}
@inproceedings{ortiz2018efecto,
  author = {Ortíz, C.E. and Domínguez, A. and Rodríguez, M.P. and Galantini, J.A. and Wall, L.G. and Bedano, J.C.},
  title = {Efecto de la diversificación e intensificación de la rotación de cultivos en siembra directa sobre la mesofauna edáfica: resultados preliminares},
  booktitle = {CONEBIOS V-Congreso Nacional de Ecología y Biología de Suelos},
  year = {2018},
  address = {Luján, Buenos Aires, Argentina}
}
@inbook{otero2014elementos,
  author = {Otero, P. and Najle, R. and Gogorza, C. and Marcovecchio, J.E.},
  title = {Elementos traza en suelos agrícolas e industriales de Tandil y su transferencia a plantas y anélidos},
  booktitle = {Geoquímica de la Superficie en Argentina},
  editor = {Jorge Marcovecchio and Sandra Botté and Rubén Hugo Freije},
  year = {2014},
  publisher = {Editorial de la Universidad Nacional del Sur. Ediuns},
  address = {Bahía Blanca, Argentina},
}
@article{pachl2020repeated,
  author = {Pachl, P. and Uusitalo, M. and Scheu, S. and Schaefer, I. and Maraun, M.},
  title = {Repeated convergent evolution of parthenogenesis in Acariformes (Acari)},
  journal = {Ecology and Evolution},
  volume = {11},
  number = {1},
  pages = {321-337},
  year = {2020},
  doi = {10.1002/ece3.7047}
}
@article{palacios-vargas2014new,
  author = {Palacios-Vargas, J.G. and Martínez, A.E.S.},
  title = {A new species of Tullbergia (Collembola, Tullbergiidae) from Buenos Aires, Argentina},
  journal = {ZooKeys},
  number = {416},
  pages = {23},
  year = {2014}
}
@article{paris2008litter,
  author = {Paris, C.I. and Polo, M.G. and Garbagnoli, C. and Martínez, P.A. and de Ferre, G.S. and Folgarait, P.J.},
  title = {Litter decomposition and soil organisms within and outside of Camponotus punctulatus nests in sown pasture in Northeastern Argentina},
  journal = {Applied Soil Ecology},
  volume = {40},
  number = {2},
  pages = {271-282},
  year = {2008}
}
@article{paschoal1986revision1,
  author = {Paschoal, A.D.},
  title = {A revision of the families Licnodamaeidae and Licnobelbidae (Acari, Oribatei) with a recharacterization of the genera Licnodamaeus and Licnobelba},
  journal = {Revista Brasileira de Zoologia},
  volume = {3},
  pages = {397-403},
  year = {1986}
}
@article{paschoal1986revision2,
  author = {Paschoal, A.D.},
  title = {A revision of the Pheroliodidae, fam. n. (Acari: Oribatei)},
  journal = {Revista Brasileira de Zoologia},
  volume = {3},
  pages = {357-384},
  year = {1986}
}
@article{paschoal1989description,
  author = {Paschoal, A.D.},
  title = {Description of a new genus: Hammeriella gen. n.-from South America and a new family-Hammeriellidae fam. n. (Acari, Oribatei)},
  journal = {Revista Brasileira de Zoologia},
  volume = {6},
  pages = {17-24},
  year = {1989}
}
@article{penaloza2018descripcion,
  author = {Peñaloza, O.A. and Corronca, J. and Balzarini, M.},
  title = {Descripción de artrópodos epígeos en dos ambientes del Parque Nacional Talampaya, La Rioja, Argentina},
  journal = {UNLaR Ciencia},
  volume = {13},
  number = {3},
  year = {2018}
}
@article{peralta2013ensambles,
  author = {Peralta, L. and Martínez, P.A.},
  title = {Ensambles de ácaros oribátidos en hormigueros de Acromyrmex spp. (Hymenoptera, Formicidae)},
  journal = {Ecología Austral},
  volume = {23},
  number = {3},
  pages = {209-217},
  year = {2013},
  doi = {10.25260/EA.13.23.3.0.1160}
}
@inproceedings{pereyra2019fauna,
  author = {Pereyra, L.G. and Manzo, R.M. and Rizzuto, S.},
  title = {Fauna del suelo asociada a Azorella monantha Clos. en el NO de Chubut},
  booktitle = {CONEBIOS VI-Congreso Nacional de Ecología y Biología de Suelos},
  year = {2019},
  address = {Posadas, Corrientes, Argentina}
}
@article{phillips2019global,
  author = {Phillips, Helen R.P and Guerra, C.A. and Bartz, Marie L.C. and Briones, Maria J.I. et al.},
  title = {Global distribution of earthworm diversity},
  journal = {Science},
  volume = {366},
  pages = {480-485},
  year = {2019}
}
@article{picon2012identification,
  author = {Picón, M.C. and Teisaire, E.S.},
  title = {Identification of the intestinal microbial community of Glossoscolecidae earthworms (Annelida: Oligochaeta)},
  journal = {Munis Entomol Zool},
  volume = {7},
  pages = {1035-1043},
  year = {2012}
}
@article{pompozzi2014arthropod,
  author = {Pompozzi, G.A. and Ferretti, N.E. and Copperi, M.S. and Simó, M. and Ferrero, A.A.},
  title = {Arthropod fauna of winter wheat of southwest Buenos Aires Province, Argentina},
  year = {2014}
}
@phdthesis{porras2017analisis,
  author = {Porras, R.},
  title = {Análisis de la estructura del suelo, la infiltración y comunidades de fauna edáfica en suelos acidificados tratados con enmiendas cálcicas o cálcico-magnésicas},
  school = {Universidad Nacional de Luján},
  year = {2017}
}
@article{prieto2007efecto,
  author = {Prieto, S.E. and Ves Losada, J.C.},
  title = {Efecto del fuego sobre la fauna edáfica en un área del Caldenal de la provincia de La Pampa, Argentina},
  journal = {Publicación técnica},
  number = {68},
  year = {2007}
}
@mastersthesis{quiroz2016comunidades,
  author = {Quiróz, Y.},
  title = {Comunidades de ácaros de suelo (Arachnida: Acari) en la Reserva Natural e Histórica Isla Martín García},
  school = {Universidad CAECE},
  year = {2016}
}
@article{rapoport1962nuevos1,
  author = {Rapoport, E. and Bianco, E.},
  title = {Dos nuevos colémbolos Symphypleona de la Argentina},
  journal = {Physis},
  volume = {23},
  number = {65},
  pages = {245-248},
  year = {1962}
}
@article{rapoport1962colembolos,
  author = {Rapoport, E. and Izarra, Dora Cutini de},
  title = {Colémbolos de Bahía Blanca (Argentina). V},
  journal = {Physis},
  volume = {23},
  number = {65},
  pages = {249-256},
  year = {1962}
}
@article{rapoport1958colembolos1,
  author = {Rapoport, E.H.},
  title = {Colémbolos de Bahía Blanca (Argentina). I},
  journal = {Revista de la Sociedad Entomológica Argentina},
  volume = {21},
  number = {1-2},
  year = {1958}
}
@article{rapoport1959colembolos2,
  author = {Rapoport, E.H.},
  title = {Colémbolos de Bahía Blanca (Argentina). II},
  journal = {Revista de la Sociedad Entomológica Argentina},
  volume = {21},
  number = {3-4},
  year = {1959}
}
@article{rapoport1963colembolos6,
  author = {Rapoport, E.H.},
  title = {Colémbolos Bahía Blanca (Argentina). VI},
  journal = {Revista de la Sociedad Entomológica Argentina},
  volume = {26},
  number = {1-4},
  year = {1963}
}
@article{reynolds2006earthworms,
  author = {Reynolds, J.W. and Jones, A.G.},
  title = {The earthworms (Oligochaeta: acanthodrilidae, Glossoscolecidae, and Lumbricidae) of the Falkland Islands, South Atlantic ocean},
  journal = {Megadrilógica},
  volume = {10},
  pages = {75-86},
  year = {2006}
}
@book{reynoso2018indices,
  author = {Reynoso, C. and Nistal, A. and Falco, L.},
  title = {Indices biológicos de conservacion del uso del suelo en sistemas forestados},
  year = {2018},
  publisher = {Ed. UnLu},
  url = {URL_del_libro},
}
@mastersthesis{rial2019artropofauna,
  author = {Rial, J.B.},
  title = {Artropofauna de sistemas hortícolas periurbano y rural en cultivos de tomate (Lycopersicum esculentum Mill.) en el Alto Valle de Río Negro y Neuquén},
  school = {Universidad Nacional del Comahue. Facultad de Ciencias del Ambiente y la Salud},
  year = {2019},
}
@article{righi1999belladrilus,
  author = {Righi, G. and Mischis, C.C.},
  title = {Belladrilus (Santomesia) auka n. sp.(Oligochaeta, Ocnerodrilidae) from Argentina},
  journal = {Miscel·lània Zoològica},
  pages = {77-80},
  year = {1999},
}
@article{ringuelet1955ubicacion,
  author = {Ringuelet, R.A.},
  title = {Ubicación zoogeografica de las Islas Malvinas},
  journal = {Revista del Museo de La Plata (nueva serie)},
  volume = {6},
  year = {1955},
}
@article{rionda2019efectos,
  author = {Rionda, M.H.},
  title = {Efectos del uso del suelo sobre la variabilidad genética de poblaciones de lombrices de tierra},
  url = {URL_del_repositorio},
  year = {2019},
}
@article{rouges2001variaciones,
  author = {Rouges, M. and Chacoff, N.P. and Grau, H.R.},
  title = {Variaciones altitudinales y estacionales en la abundacia de artrópodos en las selvas subtropicales de montaña del Parque Nacional El Rey},
  journal = {Libro de Resumenes RAE 2001},
  year = {2001},
}
@article{ruiz2018new,
  author = {Ruiz, E.V. and Rizzuto, S. and Martínez, P.A.},
  title = {New records of oribatid mites (Acari, Oribatida) from Argentina},
  journal = {Zootaxa},
  volume = {4370},
  number = {2},
  pages = {194-200},
  year = {2018},
}
@article{rutgers2016mapping,
  author = {Rutgers, Michiel and Orgiazzi, Alberto and Gardi, Ciro and Römbke, Jörg, et al.},
  title = {Mapping earthworm communities in Europe},
  journal = {Applied Soil Ecology},
  volume = {97},
  pages = {98-111},
  year = {2016},
}
@article{sabatte2011ecologia,
  author = {Sabatte, M.L. and Momo, F. and Massobrio, M.},
  title = {Ecología de las comunidades criptozoicas en suelos de la Pampa Húmeda y sus cambios a partir de la forestación con Eucalyptus sp.},
  url = {URL_del_repositorio},
  year = {2011},
}
@article{sabatte2011cambios,
  author = {Sabatte, M.L. and Menvielle, M.F. and Avila, C. and Rionda, M. and Momo, R.F.},
  title = {Cambios en las comunidades de Microartrópodos de suelo asociados a la recuperación de pastizales invadidos por Ligustrum sp. en la Reserva Natural Otamendi},
  journal = {CONEBIOS II-Congreso Nacional de Ecología y Biología de Suelos},
  year = {2011},
}
@article{sabatte2009efecto,
  author = {Sabatte, M.L. and Piscitelli, M. and Sfeir, A. and Momo, F.R. and Massobrio, M.},
  title = {Efecto de la energía potencial sobre la abundancia de la criptofauna en un paisaje serrano del sudoeste de la provincia de Buenos Aires},
  journal = {CONEBIOS I-Congreso Nacional de Ecología y Biología de Suelos},
  year = {2009},
}
@article{salazar2010diversidad,
  author = {Salazar Martínez, A. and Accatoli, C. and Martínez, P.A. and Schnack, J.A.},
  title = {Diversidad de oribátidos (Acari: Oribatida) del "Paseo del Bosque", La Plata (Buenos Aires, Argentina)},
  journal = {Ciencia del suelo},
  volume = {28},
  number = {2},
  pages = {181-190},
  year = {2010},
}
@article{salazar2006nuevas,
  author = {Salazar Martínez, A. and Accattoli, C. and Martínez, P. and Schnack, J.A.},
  title = {Nuevas citas de ácaros oribátidos (Acari: Oribatida) para la Argentina},
  journal = {Revista de la Sociedad Entomológica Argentina},
  volume = {65},
  number = {3-4},
  pages = {19-22},
  year = {2006},
  url = {URL_del_artículo},
}
@article{salazar2019diversidad,
  author = {Salazar Martínez, A. and Martínez, S. Gabriela and De Luca, L. C.},
  title = {Diversidad de oribátidos en cultivos extensivos en transición agroecológica},
  journal = {CONEBIOS VI-Congreso Nacional de Ecología y Biología de Suelos},
  year = {2019},
}
@article{salazar2009estratificacion,
  author = {Salazar Martínez, A. and San Martín, C.},
  title = {Estratificación vertical de ácaros oribátidos en parches de Dicliptera tweediana Nees (Acanthaceae): en búsqueda de interacciones},
  journal = {CONEBIOS I-Congreso Nacional de Ecología y Biología de Suelos},
  year = {2009},
}
@article{salazar2019acaros,
  author = {Salazar Martínez, A.E. and Boff, L. and Kristensen, M.J. and Quiroga, E.},
  title = {Ácaros oribátidos en suelos someros sobre roquedales serranos (Tandil, Buenos Aires)},
  journal = {CONEBIOS VI-Congreso Nacional de Ecología y Biología de Suelos},
  year = {2019},
}
@article{salazar2015micro,
  author = {Salazar Martínez, A.E. and De Luca, L.},
  title = {Micro y Mesobiota en suelos con manejo agroecológico y convencional},
  journal = {V Congreso Latinoamericano de AgroEcología-SOCLA (7 al 9 de octubre de 2015, La Plata)},
  year = {2015},
}
@article{salazar2017type,
  author = {Salazar Martínez, A.E. and Narvaez Beinhorn, M.J. and Bernava Laborde, V.},
  title = {Type material of Collembola (Hexapoda) housed at the Entomológica l Collection of La Plata Museum_ Buenos Aires_ Argentina},
  journal = {Revista del Museo de la Plata},
  volume = {2},
  year = {2017},
  url = {URL_del_repositorio},
}
@article{salvio2011effects,
  author = {Salvio, C. and López, A.N. and Manetti, P.L. and Clemente, N.L.},
  title = {Effects of granulated baits on meso and macrofauna in soybean soil system},
  journal = {Journal of Environmental Biology},
  volume = {32},
  number = {6},
  pages = {793},
  year = {2011},
}
@mastersthesis{sanabria2020efectos,
  author = {Sanabria, M.C.V.},
  title = {Efectos de los diferentes usos del suelo sobre la diversidad de los taxones de microartrópodos Acari y Collembola},
  school = {Universidad Nacional de General Sarmiento (UNGS)},
  year = {2020},
}
@article{sandler2019indicadores,
  author = {Sandler, R.V.},
  title = {Indicadores de sustentabilidad del suelo basados en la estructura y funcionamiento de la fauna edáfica},
  url = {URL_del_repositorio},
  year = {2019},
}
@article{scampini2000estudio,
  author = {Scampini, E. M. and Osterrieth, M. L. and Martínez, P.A.},
  title = {Estudio de las propiedades fisico-químicas y mesofauna en una bordura del Cordón hortícola de Laguna de Los Padres, provincia de Buenos Aires, Argentina},
  journal = {Neotrópica},
  volume = {46},
  pages = {3-10},
  year = {2000},
}
@article{schmelz2021proposed,
  author = {Schmelz, R. M. and Erséus, C. and Martin, P. and Van Haaren, T. and Timm, T.},
  title = {A proposed order-level classification in Oligochaeta (Annelida, Clitellata)},
  journal = {Zootaxa},
  volume = {5040},
  number = {4},
  pages = {589-591},
  year = {2021},
}
@phdthesis{sosa2015potencial,
  author = {Sosa, L. L.},
  title = {Potencial de los pastizales para la producción de bioetanol y la conservacion de la biodiversidad},
  school = {Universidad Nacional de Rosario, Zavalla, Santa Fe},
  year = {2015},
}
@article{sosa2015diversity,
  author = {Sosa, M. A. and Almada, M. S.},
  title = {Diversity of arthropods communities in transgenic cotton varieties in Santa Fe province, Argentina},
  journal = {Revista de la Facultad de Agronomía, La Plata},
  volume = {113},
  number = {2},
  pages = {147-156},
  year = {2015},
}
@article{stary1995oribatid,
  author = {Starý, J.},
  title = {Oribatid mites (Acari: Oribatida) of Beauchêne Island, Falklands, South Atlantic},
  journal = {Journal of Natural History},
  volume = {29},
  number = {6},
  pages = {1461-1467},
  year = {1995},
}
@article{stary1997oribatid,
  author = {Starý, J. and Block, W. and Greenslade, P.},
  title = {Oribatid mites (Acari: Oribatida) of sub-Antarctic Heard Island},
  journal = {Journal of Natural History},
  volume = {31},
  number = {4},
  pages = {545-553},
  year = {1997},
}
@article{stary1996oribatid,
  author = {Starý, J. and Block, W.},
  title = {Oribatid mites (Acari: Oribatida) of the Falkland Islands, South Atlantic and their zoogeographical relationships},
  journal = {Journal of Natural History},
  volume = {30},
  number = {4},
  pages = {523-535},
  year = {1996},
}
@article{stary1995oribatid,
  author = {Starý, J. and Block, W.},
  title = {Oribatid mites (Acari: Oribatida) of South Georgia, South Atlantic},
  journal = {Journal of Natural History},
  volume = {29},
  number = {6},
  pages = {1469-1481},
  year = {1995},
}
@article{subias2022listado,
  author = {Subías, L.S.},
  title = {Listado sistemático, sinonímico y biogeográfico de los ácaros oribátidos (Acariformes, Oribatida) del mundo (excepto fósiles)},
  journal = {Monografías electrónicas S.E.A., nº 12},
  year = {2022},
  issn = {2386-5318},
  date = {31/07/2022},
}
@article{teisaire1991histologia,
  author = {Teisaire, E.S.},
  title = {Histologia de la gonada feminina de Amynthas diringens (Baird) (Oligochaeta: Megascolecidae), une especie partenogenética},
  journal = {Physis},
  volume = {47},
  pages = {31-38},
  year = {1991},
  language = {in Spanish},
}
@inproceedings{teisaire2013lombrices,
  author = {Teisaire, E.S. and Picón, M.C. and Moreno, A.G.},
  title = {Las lombrices de tierra (Annelida: Crassiclitellata: Oligochaeta) del Parque Nacional Iguazú (Misiones, Argentina)},
  booktitle = {Actas del II Congreso de Docentes de Ciencias de la Naturaleza. Jornadas sobre Investigación y Didáctica en ESO y Bachillerato},
  year = {2013},
}
@article{trentini2018effect,
  author = {Trentini, C.P. and Villagra, M. and Pamies, D.G. and Laborde, V.B. and Bedano, J.C. and Campanello, P.I.},
  title = {Effect of nitrogen addition and litter removal on understory vegetation, soil mesofauna, and litter decomposition in loblolly pine plantations in subtropical Argentina},
  journal = {Forest Ecology and Management},
  volume = {429},
  pages = {133-142},
  year = {2018},
  doi = {10.1016/j.foreco.2018.07.012},
}
@article{usher1986selection,
  author = {Usher, M.B. and Edwards, M.},
  title = {The selection of conservation areas in Antarctica: an example using the arthropod fauna of Antarctic islands},
  journal = {Environmental Conservation},
  volume = {13},
  number = {2},
  pages = {115-122},
  year = {1986},
}
@article{vazquez2020family,
  author = {Vázquez, M.M and de Oliveira Bernardi, L. and Klompen, H.},
  title = {The family Opilioacaridae (Acari: Parasitiformes) in Argentina, with description of two new species},
  journal = {Acarología},
  volume = {60},
  number = {3},
  pages = {505-519},
  year = {2020},
}
@article{velis1996prelarvas,
  author = {Velís, G. and Martínez, P. and Fernández, N.},
  title = {Prelarvas de ácaros oribátidos (Acari: Oribatida): Eupelops acromios, Oribotritia sp. y Astegistes pilosus},
  journal = {Revista de la Sociedad Entomológica Argentina},
  volume = {55},
  number = {1-4},
  year = {1996},
}
@phdthesis{vilardo2011caracterizacion,
  author = {Vilardo, G.},
  title = {Caracterización de la Comunidad de Organismos del Suelo en Pastizales Relictuales y Lotes Post agrícolas de la Pampa Interior},
  school = {University of Buenos Aires},
  address = {Buenos Aires, Argentina},
  year = {2011},
}
@thesis{vitali2017macrofauna,
  author = {Vitali, A.},
  title = {Macrofauna asociada a cultivos de chía (Salvia hispanica L., Lamiaceae) en el sudeste de Santa Fe},
  school = {Bachelor's thesis},
  year = {2017},
}
@article{wainer2001species,
  author = {Wainer, W.M. and Najt, J.},
  title = {Species of Brachystomella (Collembola: Brachystomellidae) from the Neotrópical region},
  journal = {European Journal of Entomology},
  volume = {98},
  pages = {387-413},
  year = {2001},
}
@article{zaller2009solar,
  author = {Zaller, J.G. and Caldwell, M.M. and Flint, S.D. and Ballare, C.L. and Scopel, A.L. and Sala, O.E.},
  title = {Solar UVB and warming affect decomposition and earthworms in a fen ecosystem in Tierra del Fuego, Argentina},
  journal = {Global Change Biology},
  volume = {15},
  number = {10},
  pages = {2493-2502},
  year = {2009},
}
@book{zhang2011animal,
  author = {Zhang, Z. Q.},
  title = {Animal Biodiversity: An Outline of Higher-Level Classification and Survey of Taxonomic Richness},
  publisher = {Magnolia Press},
  year = {2011},
}
