# Supplementary material for: A georeferenced database of the edaphic biota currently available for Argentina
Source: Biodivers Data J. 2023 Oct 25;11:e113079. doi: 10.3897/BDJ.11.e113079 (PMC10620698; doi:10.3897/BDJ.11.e113079)
Supplement: Supplementary material 2 — Full List Taxa of edaphobase from Argentina [file bdj-11-e113079-s002.xlsx]

## Sheet: Sheet1
Phylum	Class	Order	Family	Genus	Subgenus	Scientific Name	no.
Annelida	Clitellata		ENCHYTRAEIDAE			ENCHYTRAEIDAE	3
Annelida	Clitellata		OCNERODRILIDAE			OCNERODRILIDAE	1
Annelida	Clitellata	Crassiclitellata				Clitellata	16
Annelida	Clitellata	Crassiclitellata				Crassiclitellata	2
Annelida	Clitellata	Crassiclitellata				HAPLOTAXIA	4
Annelida	Clitellata	Crassiclitellata				Megadrili	4
Annelida	Clitellata	Crassiclitellata	ACANTHODRILIDAE			ACANTHODRILIDAE	4
Annelida	Clitellata	Crassiclitellata	ACANTHODRILIDAE			Benhamiinae	1
Annelida	Clitellata	Crassiclitellata	ACANTHODRILIDAE			Dichogaster	1
Annelida	Clitellata	Crassiclitellata	ACANTHODRILIDAE			Microscolex	1
Annelida	Clitellata	Crassiclitellata	ACANTHODRILIDAE	Chilota		Chilota intercisetus	1
Annelida	Clitellata	Crassiclitellata	ACANTHODRILIDAE	Dichogaster		Dichogaster bolaui	6
Annelida	Clitellata	Crassiclitellata	ACANTHODRILIDAE	Dichogaster		Dichogaster saliens	1
Annelida	Clitellata	Crassiclitellata	ACANTHODRILIDAE	Microscolex		Microscolex bovei	5
Annelida	Clitellata	Crassiclitellata	ACANTHODRILIDAE	Microscolex		Microscolex dubius	91
Annelida	Clitellata	Crassiclitellata	ACANTHODRILIDAE	Microscolex		Microscolex falclandicus	10
Annelida	Clitellata	Crassiclitellata	ACANTHODRILIDAE	Microscolex		Microscolex phosphoreus	58
Annelida	Clitellata	Crassiclitellata	ACANTHODRILIDAE	Yagansia		Yagansia traful	1
Annelida	Clitellata	Crassiclitellata	ENCHYTRAEIDAE			ENCHYTRAEIDAE	5
Annelida	Clitellata	Crassiclitellata	GLOSSOSCOLECIDAE			GLOSSOSCOLECIDAE	8
Annelida	Clitellata	Crassiclitellata	GLOSSOSCOLECIDAE	Diachaeta		Diachaeta barbadensis	2
Annelida	Clitellata	Crassiclitellata	GLOSSOSCOLECIDAE	Enantiodrilus		Enantiodrilus borellii	1
Annelida	Clitellata	Crassiclitellata	GLOSSOSCOLECIDAE	Glossodrilus		Glossodrilus parecis	35
Annelida	Clitellata	Crassiclitellata	GLOSSOSCOLECIDAE	Glossoscolex		Glossoscolex bergi	2
Annelida	Clitellata	Crassiclitellata	GLOSSOSCOLECIDAE	Glossoscolex		Glossoscolex uruguayensis	3
Annelida	Clitellata	Crassiclitellata	GLOSSOSCOLECIDAE	Opisthodrilus		Opisthodrilus borellii borellii	1
Annelida	Clitellata	Crassiclitellata	GLOSSOSCOLECIDAE	Pontoscolex		Pontoscolex corethrurus	3
Annelida	Clitellata	Crassiclitellata	LUMBRICIDAE			Aporrectodea	3
Annelida	Clitellata	Crassiclitellata	LUMBRICIDAE			LUMBRICIDAE	16
Annelida	Clitellata	Crassiclitellata	LUMBRICIDAE	Allolobophora		Allolobophora georgii	5
Annelida	Clitellata	Crassiclitellata	LUMBRICIDAE	Aporrectodea		Aporrectodea caliginosa	102
Annelida	Clitellata	Crassiclitellata	LUMBRICIDAE	Aporrectodea		Aporrectodea rosea	115
Annelida	Clitellata	Crassiclitellata	LUMBRICIDAE	Aporrectodea		Aporrectodea trapezoides	109
Annelida	Clitellata	Crassiclitellata	LUMBRICIDAE	Aporrectodea		Aporrectodea tuberculata	1
Annelida	Clitellata	Crassiclitellata	LUMBRICIDAE	Aporrectodea		Aporrectodea turgida	5
Annelida	Clitellata	Crassiclitellata	LUMBRICIDAE	Bimastos		Bimastos parvus	11
Annelida	Clitellata	Crassiclitellata	LUMBRICIDAE	Dendrobaena		Dendrobaena octaedra	1
Annelida	Clitellata	Crassiclitellata	LUMBRICIDAE	Dendrodrilus		Dendrodrilus rubidus	8
Annelida	Clitellata	Crassiclitellata	LUMBRICIDAE	Dendrodrilus		Dendrodrilus rubidus rubidus	4
Annelida	Clitellata	Crassiclitellata	LUMBRICIDAE	Eisenia		Eisenia andrei	1
Annelida	Clitellata	Crassiclitellata	LUMBRICIDAE	Eisenia		Eisenia fetida	16
Annelida	Clitellata	Crassiclitellata	LUMBRICIDAE	Eiseniella		Eiseniella tetraedra	1
Annelida	Clitellata	Crassiclitellata	LUMBRICIDAE	Lumbricus		Lumbricus	5
Annelida	Clitellata	Crassiclitellata	LUMBRICIDAE	Lumbricus		Lumbricus rubellus	5
Annelida	Clitellata	Crassiclitellata	LUMBRICIDAE	Octodrilus		Octodrilus complanatus	15
Annelida	Clitellata	Crassiclitellata	LUMBRICIDAE	Octolasion		Octolasion	2
Annelida	Clitellata	Crassiclitellata	LUMBRICIDAE	Octolasion		Octolasion cyaneum	46
Annelida	Clitellata	Crassiclitellata	LUMBRICIDAE	Octolasion		Octolasion lacteum	12
Annelida	Clitellata	Crassiclitellata	LUMBRICIDAE	Octolasion		Octolasion tyrtaeum	17
Annelida	Clitellata	Crassiclitellata	MEGASCOLECIDAE			MEGASCOLECIDAE	3
Annelida	Clitellata	Crassiclitellata	MEGASCOLECIDAE	Amynthas		Amynthas diffringens	2
Annelida	Clitellata	Crassiclitellata	MEGASCOLECIDAE	Amynthas		Amynthas gracilis	20
Annelida	Clitellata	Crassiclitellata	MEGASCOLECIDAE	Amynthas		Amynthas morrisi	21
Annelida	Clitellata	Crassiclitellata	MEGASCOLECIDAE	Metaphire		Metaphire californica	17
Annelida	Clitellata	Crassiclitellata	MEGASCOLECIDAE	Metaphire		Metaphire posthuma	1
Annelida	Clitellata	Crassiclitellata	OCNERODRILIDAE			Eukerria	25
Annelida	Clitellata	Crassiclitellata	OCNERODRILIDAE			OCNERODRILIDAE	1
Annelida	Clitellata	Crassiclitellata	OCNERODRILIDAE	Belladrilus		Belladrilus auka	9
Annelida	Clitellata	Crassiclitellata	OCNERODRILIDAE	Belladrilus		Belladrilus emilianii	8
Annelida	Clitellata	Crassiclitellata	OCNERODRILIDAE	Belladrilus		Belladrilus jimi	1
Annelida	Clitellata	Crassiclitellata	OCNERODRILIDAE	Eukerria		Eukerria garmani argentinae	1
Annelida	Clitellata	Crassiclitellata	OCNERODRILIDAE	Eukerria		Eukerria rosae	1
Annelida	Clitellata	Crassiclitellata	OCNERODRILIDAE	Eukerria		Eukerria saltensis	28
Annelida	Clitellata	Crassiclitellata	OCNERODRILIDAE	Eukerria		Eukerria stagnalis	12
Annelida	Clitellata	Crassiclitellata	OCNERODRILIDAE	Eukerria		Eukerria weyenberghi	1
Annelida	Clitellata	Crassiclitellata	OCNERODRILIDAE			Belladrilus	21
Annelida	Clitellata	Crassiclitellata	OCNERODRILIDAE			OCNERODRILIDAE	2
Arthropoda	Arachnida					Acari	58
Arthropoda	Arachnida	Ixodida	IXODIDAE			IXODIDAE	2
Arthropoda	Arachnida	Ixodida	IXODIDAE	Ixodes		Ixodes	2
Arthropoda	Arachnida	Mesostigmata				Dermanyssoidea	11
Arthropoda	Arachnida	Mesostigmata				Gamasina	8
Arthropoda	Arachnida	Mesostigmata				MESOSTIGMATA	61
Arthropoda	Arachnida	Mesostigmata				Parasitoidea	2
Arthropoda	Arachnida	Mesostigmata				Rhodacaroidea	7
Arthropoda	Arachnida	Mesostigmata				Uropodina	4
Arthropoda	Arachnida	Mesostigmata				Uropodoidea	10
Arthropoda	Arachnida	Mesostigmata				Veigaioidea	6
Arthropoda	Arachnida	Mesostigmata	AMEROSEIIDAE			AMEROSEIIDAE	2
Arthropoda	Arachnida	Mesostigmata	ASCIDAE			ASCIDAE	3
Arthropoda	Arachnida	Mesostigmata	ASCIDAE	Asca		Asca	6
Arthropoda	Arachnida	Mesostigmata	ASCIDAE	Leioseius		Leioseius	4
Arthropoda	Arachnida	Mesostigmata	ASCIDAE	Proctolaelaps		Proctolaelaps	3
Arthropoda	Arachnida	Mesostigmata	ASCIDAE	Protogamasellus		Protogamasellus	3
Arthropoda	Arachnida	Mesostigmata	BLATTISOCIIDAE	Cheiroseius	Posttrematus	Cheiroseius (Posttrematus)	1
Arthropoda	Arachnida	Mesostigmata	BLATTISOCIIDAE	Lasioseius		Lasioseius	2
Arthropoda	Arachnida	Mesostigmata	DIGAMASELLIDAE	Dendrolaelaps		Dendrolaelaps	6
Arthropoda	Arachnida	Mesostigmata	HALOLAELAPIDAE			HALOLAELAPIDAE	1
Arthropoda	Arachnida	Mesostigmata	LAELAPIDAE			LAELAPIDAE	2
Arthropoda	Arachnida	Mesostigmata	LAELAPIDAE	Androlaelaps		Androlaelaps	1
Arthropoda	Arachnida	Mesostigmata	LAELAPIDAE	Ayersacarus		Ayersacarus tilbrooki	10
Arthropoda	Arachnida	Mesostigmata	LAELAPIDAE	Hypoaspis		Hypoaspis	8
Arthropoda	Arachnida	Mesostigmata	LAELAPIDAE	Hypoaspis		Hypoaspis praesternalis	2
Arthropoda	Arachnida	Mesostigmata	LAELAPIDAE	Pseudoparasitus		Pseudoparasitus	1
Arthropoda	Arachnida	Mesostigmata	MACROCHELIDAE			MACROCHELIDAE	1
Arthropoda	Arachnida	Mesostigmata	MACROCHELIDAE	Macrocheles		Macrocheles	10
Arthropoda	Arachnida	Mesostigmata	OLOGAMASIDAE			OLOGAMASIDAE	1
Arthropoda	Arachnida	Mesostigmata	OLOGAMASIDAE	Gamasellus	racovitzai	Gamasellus racovitzai	6
Arthropoda	Arachnida	Mesostigmata	OLOGAMASIDAE	Pilellus	rykei	Pilellus rykei	3
Arthropoda	Arachnida	Mesostigmata	PARASITIDAE			PARASITIDAE	8
Arthropoda	Arachnida	Mesostigmata	PARASITIDAE	Parasitus		Parasitus	4
Arthropoda	Arachnida	Mesostigmata	PHYTOSEIIDAE			PHYTOSEIIDAE	4
Arthropoda	Arachnida	Mesostigmata	PHYTOSEIIDAE	Amblyseius		Amblyseius	2
Arthropoda	Arachnida	Mesostigmata	PODOCINIDAE			PODOCINIDAE	2
Arthropoda	Arachnida	Mesostigmata	RHODACARIDAE			RHODACARIDAE	5
Arthropoda	Arachnida	Mesostigmata	RHODACARIDAE	Heterogamasus	calcarellus	Heterogamasus calcarellus	2
Arthropoda	Arachnida	Mesostigmata	RHODACARIDAE	Litogamasus	gressitti	Litogamasus gressitti	1
Arthropoda	Arachnida	Mesostigmata	RHODACARIDAE	Rhodacarus		Rhodacarus	4
Arthropoda	Arachnida	Mesostigmata	UROPODIDAE			UROPODIDAE	1
Arthropoda	Arachnida	Mesostigmata	VEIGAIIDAE	Veigaia	exigua	Veigaia exigua	1
Arthropoda	Arachnida	Opilioacarida	OPILIOACARIDAE	Neocarus		Neocarus	3
Arthropoda	Arachnida	Opilioacarida	OPILIOACARIDAE	Neocarus		Neocarus entrerios	1
Arthropoda	Arachnida	Opilioacarida	OPILIOACARIDAE	Neocarus		Neocarus misiones	1
Arthropoda	Arachnida	Sarcoptiformes				ASTIGMATA	44
Arthropoda	Arachnida	Sarcoptiformes				Acaroidea	1
Arthropoda	Arachnida	Sarcoptiformes				Ameronothroidea	1
Arthropoda	Arachnida	Sarcoptiformes				Astigmata Deutoninfa	2
Arthropoda	Arachnida	Sarcoptiformes				Astigmata Juvenil	2
Arthropoda	Arachnida	Sarcoptiformes				BRACHYPYLINA	6
Arthropoda	Arachnida	Sarcoptiformes				Brachychthonioidea	6
Arthropoda	Arachnida	Sarcoptiformes				Ceratozetoidea	4
Arthropoda	Arachnida	Sarcoptiformes				Crotonioidea	10
Arthropoda	Arachnida	Sarcoptiformes				Eulohmannioidea	7
Arthropoda	Arachnida	Sarcoptiformes				Euphthiracaroidea	4
Arthropoda	Arachnida	Sarcoptiformes				Galumnoidea	7
Arthropoda	Arachnida	Sarcoptiformes				Hermannioidea	3
Arthropoda	Arachnida	Sarcoptiformes				Hydrozetoidea	3
Arthropoda	Arachnida	Sarcoptiformes				Lohmannioidea	2
Arthropoda	Arachnida	Sarcoptiformes				ORIBATIDA	76
Arthropoda	Arachnida	Sarcoptiformes				Oppioidea	9
Arthropoda	Arachnida	Sarcoptiformes				Oribatelloidea	3
Arthropoda	Arachnida	Sarcoptiformes				Oripodoidea	11
Arthropoda	Arachnida	Sarcoptiformes				Palaeacaroidea	2
Arthropoda	Arachnida	Sarcoptiformes				Parhypochthonioidea	10
Arthropoda	Arachnida	Sarcoptiformes				Perlohmannioidea	1
Arthropoda	Arachnida	Sarcoptiformes	ACARIDAE			ACARIDAE	6
Arthropoda	Arachnida	Sarcoptiformes	ACARIDAE	Tyrophagus		Tyrophagus	2
Arthropoda	Arachnida	Sarcoptiformes	ACARONYCHIDAE	Loftacarus		Loftacarus longicaudatus	1
Arthropoda	Arachnida	Sarcoptiformes	ACARONYCHIDAE	Stomacarus		Stomacarus	4
Arthropoda	Arachnida	Sarcoptiformes	AMERIDAE	Andesamerus		Andesamerus peculiaris	1
Arthropoda	Arachnida	Sarcoptiformes	AMERIDAE	Damaeus		Damaeus	1
Arthropoda	Arachnida	Sarcoptiformes	AMERONOTHRIDAE	Alaskozetes		Alaskozetes antarcticus	9
Arthropoda	Arachnida	Sarcoptiformes	AMERONOTHRIDAE	Alaskozetes		Alaskozetes antarcticus intermedius	21
Arthropoda	Arachnida	Sarcoptiformes	AMERONOTHRIDAE	Halozetes		Halozetes belgicae	4
Arthropoda	Arachnida	Sarcoptiformes	AMERONOTHRIDAE	Halozetes		Halozetes belgicae longisetae	10
Arthropoda	Arachnida	Sarcoptiformes	AMERONOTHRIDAE	Halozetes		Halozetes crozetensis	1
Arthropoda	Arachnida	Sarcoptiformes	AMERONOTHRIDAE	Halozetes		Halozetes impeditus	2
Arthropoda	Arachnida	Sarcoptiformes	AMERONOTHRIDAE	Pseudantarcticola		Pseudantarcticola georgiae	2
Arthropoda	Arachnida	Sarcoptiformes	ANDEREMAEIDAE	Anderemaeus		Anderemaeus	2
Arthropoda	Arachnida	Sarcoptiformes	ANDEREMAEIDAE	Anderemaeus		Anderemaeus chilensis	5
Arthropoda	Arachnida	Sarcoptiformes	ANDEREMAEIDAE	Anderemaeus		Anderemaeus hammerae	3
Arthropoda	Arachnida	Sarcoptiformes	ANDEREMAEIDAE	Anderemaeus		Anderemaeus magellanis	5
Arthropoda	Arachnida	Sarcoptiformes	ANDEREMAEIDAE	Anderemaeus		Anderemaeus monticola	1
Arthropoda	Arachnida	Sarcoptiformes	ANDEREMAEIDAE	Cristeremaeus		Cristeremaeus clavatus	2
Arthropoda	Arachnida	Sarcoptiformes	ANDEREMAEIDAE	Cristeremaeus		Cristeremaeus humeratus	1
Arthropoda	Arachnida	Sarcoptiformes	ANDEREMAEIDAE	Furcoppia		Furcoppia	1
Arthropoda	Arachnida	Sarcoptiformes	APHELACARIDAE	Adelphacarus		Adelphacarus sellnicki	4
Arthropoda	Arachnida	Sarcoptiformes	APHELACARIDAE	Aphelacarus		Aphelacarus acarinus	12
Arthropoda	Arachnida	Sarcoptiformes	APHELACARIDAE	Aphelacarus		Aphelacarus acarinus acarinus	2
Arthropoda	Arachnida	Sarcoptiformes	ASTEGISTIDAE			ASTEGISTIDAE	1
Arthropoda	Arachnida	Sarcoptiformes	ASTEGISTIDAE	Cultroribula		Cultroribula argentinensis	3
Arthropoda	Arachnida	Sarcoptiformes	ASTEGISTIDAE	Cultroribula		Cultroribula lata	1
Arthropoda	Arachnida	Sarcoptiformes	ASTEGISTIDAE	Cultroribula		Cultroribula zicsiii	7
Arthropoda	Arachnida	Sarcoptiformes	ASTEGISTIDAE	Lamellozetes		Lamellozetes pseudoareolatus	1
Arthropoda	Arachnida	Sarcoptiformes	AUTOGNETIDAE	Austrogneta		Austrogneta multipilosa	7
Arthropoda	Arachnida	Sarcoptiformes	BRACHYCHTHONIIDAE	Brachychthonius		Brachychthonius	1
Arthropoda	Arachnida	Sarcoptiformes	BRACHYCHTHONIIDAE	Brachychthonius		Brachychthonius berlesei	1
Arthropoda	Arachnida	Sarcoptiformes	BRACHYCHTHONIIDAE	Eobrachychthonius		Eobrachychthonius	1
Arthropoda	Arachnida	Sarcoptiformes	BRACHYCHTHONIIDAE	Eobrachychthonius		Eobrachychthonius oudemansi	10
Arthropoda	Arachnida	Sarcoptiformes	BRACHYCHTHONIIDAE	Liochthonius		Liochthonius	4
Arthropoda	Arachnida	Sarcoptiformes	BRACHYCHTHONIIDAE	Liochthonius		Liochthonius altimonticola	2
Arthropoda	Arachnida	Sarcoptiformes	BRACHYCHTHONIIDAE	Liochthonius		Liochthonius australis	1
Arthropoda	Arachnida	Sarcoptiformes	BRACHYCHTHONIIDAE	Liochthonius		Liochthonius fimbriatissimus	13
Arthropoda	Arachnida	Sarcoptiformes	BRACHYCHTHONIIDAE	Liochthonius		Liochthonius mollis	4
Arthropoda	Arachnida	Sarcoptiformes	BRACHYCHTHONIIDAE	Liochthonius		Liochthonius nodifer	2
Arthropoda	Arachnida	Sarcoptiformes	BRACHYCHTHONIIDAE	Liochthonius		Liochthonius patagoniensis	1
Arthropoda	Arachnida	Sarcoptiformes	BRACHYCHTHONIIDAE	Liochthonius		Liochthonius saltaensis	2
Arthropoda	Arachnida	Sarcoptiformes	BRACHYCHTHONIIDAE	Liochthonius		Liochthonius unilateralis	1
Arthropoda	Arachnida	Sarcoptiformes	BRACHYCHTHONIIDAE	Poecilochthonius		Poecilochthonius spiciger	3
Arthropoda	Arachnida	Sarcoptiformes	BRACHYCHTHONIIDAE	Sellnickochthonius		Sellnickochthonius	4
Arthropoda	Arachnida	Sarcoptiformes	BRACHYCHTHONIIDAE	Sellnickochthonius		Sellnickochthonius elsosneadensis	6
Arthropoda	Arachnida	Sarcoptiformes	BRACHYCHTHONIIDAE	Sellnickochthonius		Sellnickochthonius foliatus	8
Arthropoda	Arachnida	Sarcoptiformes	BRACHYCHTHONIIDAE	Sellnickochthonius		Sellnickochthonius rotundatus	3
Arthropoda	Arachnida	Sarcoptiformes	BRACHYCHTHONIIDAE	Verachthonius		Verachthonius	1
Arthropoda	Arachnida	Sarcoptiformes	CALOPPIDAE	Neotrichozetes		Neotrichozetes spinulosus germaineae	2
Arthropoda	Arachnida	Sarcoptiformes	CARABODIDAE			CARABODIDAE	5
Arthropoda	Arachnida	Sarcoptiformes	CARABODIDAE	Austrocarabodes		Austrocarabodes	1
Arthropoda	Arachnida	Sarcoptiformes	CARABODIDAE	Austrocarabodes		Austrocarabodes australis	1
Arthropoda	Arachnida	Sarcoptiformes	CARABODIDAE	Austrocarabodes		Austrocarabodes travei	1
Arthropoda	Arachnida	Sarcoptiformes	CARABODIDAE	Carabodes		Carabodes	2
Arthropoda	Arachnida	Sarcoptiformes	CARABODIDAE	Gymnobodes		Gymnobodes atrichosus	3
Arthropoda	Arachnida	Sarcoptiformes	CERATOKALUMMIDAE	Guaranozetes		Guaranozetes nudus	2
Arthropoda	Arachnida	Sarcoptiformes	CERATOPPIIDAE	Ceratoppia		Ceratoppia	2
Arthropoda	Arachnida	Sarcoptiformes	CERATOPPIIDAE	Ceratorchestes		Ceratorchestes	2
Arthropoda	Arachnida	Sarcoptiformes	CERATOPPIIDAE	Pseudoceratoppia		Pseudoceratoppia horaki	3
Arthropoda	Arachnida	Sarcoptiformes	CERATOZETIDAE			CERATOZETIDAE	1
Arthropoda	Arachnida	Sarcoptiformes	CERATOZETIDAE	Ceratozetella		Ceratozetella antarcticus	9
Arthropoda	Arachnida	Sarcoptiformes	CERATOZETIDAE	Ceratozetella		Ceratozetella processus	3
Arthropoda	Arachnida	Sarcoptiformes	CERATOZETIDAE	Ceratozetes		Ceratozetes	1
Arthropoda	Arachnida	Sarcoptiformes	CERATOZETIDAE	Ceratozetes		Ceratozetes striatus	1
Arthropoda	Arachnida	Sarcoptiformes	CERATOZETIDAE	Edwardzetes		Edwardzetes australis	2
Arthropoda	Arachnida	Sarcoptiformes	CERATOZETIDAE	Edwardzetes		Edwardzetes dentifer	10
Arthropoda	Arachnida	Sarcoptiformes	CERATOZETIDAE	Edwardzetes		Edwardzetes elongatus	9
Arthropoda	Arachnida	Sarcoptiformes	CERATOZETIDAE	Euzetes		Euzetes globulus	2
Arthropoda	Arachnida	Sarcoptiformes	CERATOZETIDAE	Furcobates		Furcobates hastatus	1
Arthropoda	Arachnida	Sarcoptiformes	CERATOZETIDAE	Furcobates		Furcobates lewissmithi	2
Arthropoda	Arachnida	Sarcoptiformes	CERATOZETIDAE	Geminozetes		Geminozetes lineatus	1
Arthropoda	Arachnida	Sarcoptiformes	CERATOZETIDAE	Granizetes		Granizetes curvatus	6
Arthropoda	Arachnida	Sarcoptiformes	CERATOZETIDAE	Humerobates		Humerobates	2
Arthropoda	Arachnida	Sarcoptiformes	CERATOZETIDAE	Jugatala		Jugatala	1
Arthropoda	Arachnida	Sarcoptiformes	CERATOZETIDAE	Sphaerozetes		Sphaerozetes polygonalis	4
Arthropoda	Arachnida	Sarcoptiformes	CERATOZETIDAE	Sphaerozetes		Sphaerozetes quadrilobatus	6
Arthropoda	Arachnida	Sarcoptiformes	CERATOZETIDAE	Sphaerozetes	Porozetes	Sphaerozetes (Porozetes)	10
Arthropoda	Arachnida	Sarcoptiformes	CERATOZETIDAE	Zetomimus		Zetomimus polpaicoensis	4
Arthropoda	Arachnida	Sarcoptiformes	CERATOZETIDAE	Zetomimus		Zetomimus undulatus	2
Arthropoda	Arachnida	Sarcoptiformes	COSMOCHTHONIIDAE			COSMOCHTHONIIDAE	1
Arthropoda	Arachnida	Sarcoptiformes	COSMOCHTHONIIDAE	Cosmochthonius		Cosmochthonius	5
Arthropoda	Arachnida	Sarcoptiformes	COSMOCHTHONIIDAE	Cosmochthonius		Cosmochthonius lanatus	1
Arthropoda	Arachnida	Sarcoptiformes	COSMOCHTHONIIDAE	Cosmochthonius		Cosmochthonius plumatus suramericanus	7
Arthropoda	Arachnida	Sarcoptiformes	COSMOCHTHONIIDAE	Cosmochthonius		Cosmochthonius semifoveolatus	2
Arthropoda	Arachnida	Sarcoptiformes	CROTONIIDAE			CROTONIIDAE	3
Arthropoda	Arachnida	Sarcoptiformes	CROTONIIDAE	Camisia		Camisia	2
Arthropoda	Arachnida	Sarcoptiformes	CROTONIIDAE	Camisia		Camisia arcuata	1
Arthropoda	Arachnida	Sarcoptiformes	CROTONIIDAE	Camisia		Camisia australis	4
Arthropoda	Arachnida	Sarcoptiformes	CROTONIIDAE	Camisia		Camisia hamulifera	2
Arthropoda	Arachnida	Sarcoptiformes	CROTONIIDAE	Camisia		Camisia segnis	6
Arthropoda	Arachnida	Sarcoptiformes	CROTONIIDAE	Crotonia		Crotonia	2
Arthropoda	Arachnida	Sarcoptiformes	CROTONIIDAE	Crotonia		Crotonia chiloensis	2
Arthropoda	Arachnida	Sarcoptiformes	CROTONIIDAE	Crotonia		Crotonia cophinaria	2
Arthropoda	Arachnida	Sarcoptiformes	CROTONIIDAE	Crotonia		Crotonia flagellata	1
Arthropoda	Arachnida	Sarcoptiformes	CROTONIIDAE	Heminothrus		Heminothrus biangulatus	2
Arthropoda	Arachnida	Sarcoptiformes	CROTONIIDAE	Heminothrus		Heminothrus robustior	5
Arthropoda	Arachnida	Sarcoptiformes	CROTONIIDAE	Heminothrus		Heminothrus skottsbergi	17
Arthropoda	Arachnida	Sarcoptiformes	CROTONIIDAE	Heminothrus	Platynothrus	Heminothrus (Platynothrus)	7
Arthropoda	Arachnida	Sarcoptiformes	CTENACARIDAE	Beklemishevia		Beklemishevia barbata	1
Arthropoda	Arachnida	Sarcoptiformes	CYMBAEREMAEIDAE			CYMBAEREMAEIDAE	1
Arthropoda	Arachnida	Sarcoptiformes	CYMBAEREMAEIDAE	Cymbaeremaeus		Cymbaeremaeus foliatus	1
Arthropoda	Arachnida	Sarcoptiformes	CYMBAEREMAEIDAE	Glanderemaeus		Glanderemaeus hammerae	3
Arthropoda	Arachnida	Sarcoptiformes	CYMBAEREMAEIDAE	Scapheremaeus		Scapheremaeus	1
Arthropoda	Arachnida	Sarcoptiformes	CYMBAEREMAEIDAE	Scapheremaeus		Scapheremaeus argentinensis	1
Arthropoda	Arachnida	Sarcoptiformes	CYMBAEREMAEIDAE	Scapheremaeus		Scapheremaeus chaquensis	1
Arthropoda	Arachnida	Sarcoptiformes	CYMBAEREMAEIDAE	Scapheremaeus		Scapheremaeus clavifer	1
Arthropoda	Arachnida	Sarcoptiformes	CYMBAEREMAEIDAE	Scapheremaeus		Scapheremaeus longicuspis	1
Arthropoda	Arachnida	Sarcoptiformes	CYMBAEREMAEIDAE	Scapheremaeus		Scapheremaeus ornatus	3
Arthropoda	Arachnida	Sarcoptiformes	CYMBAEREMAEIDAE	Scapheremaeus		Scapheremaeus trirugis	1
Arthropoda	Arachnida	Sarcoptiformes	DAMAEIDA	Belba		Belba	2
Arthropoda	Arachnida	Sarcoptiformes	DAMAEOLIDAE			DAMAEOLIDAE	1
Arthropoda	Arachnida	Sarcoptiformes	DAMAEOLIDAE	Fosseremus		Fosseremus	5
Arthropoda	Arachnida	Sarcoptiformes	DAMAEOLIDAE	Fosseremus		Fosseremus americanus	2
Arthropoda	Arachnida	Sarcoptiformes	DAMAEOLIDAE	Fosseremus		Fosseremus laciniatus	7
Arthropoda	Arachnida	Sarcoptiformes	ENIOCHTHONIIDAE	Hypochthoniella		Hypochthoniella minutissima	3
Arthropoda	Arachnida	Sarcoptiformes	EPILOHMANNIIDAE	Epilohmannia		Epilohmannia	6
Arthropoda	Arachnida	Sarcoptiformes	EPILOHMANNIIDAE	Epilohmannia		Epilohmannia cylindrica	3
Arthropoda	Arachnida	Sarcoptiformes	EPILOHMANNIIDAE	Epilohmannia		Epilohmannia lenkoi	2
Arthropoda	Arachnida	Sarcoptiformes	EPILOHMANNIIDAE	Epilohmannia		Epilohmannia maurii	3
Arthropoda	Arachnida	Sarcoptiformes	EPILOHMANNIIDAE	Epilohmannia		Epilohmannia minuta minuta	32
Arthropoda	Arachnida	Sarcoptiformes	EPILOHMANNIIDAE	Epilohmannia		Epilohmannia ovalis	1
Arthropoda	Arachnida	Sarcoptiformes	EPILOHMANNIIDAE	Epilohmannia		Epilohmannia pallida	5
Arthropoda	Arachnida	Sarcoptiformes	EPILOHMANNIIDAE	Epilohmannia		Epilohmannia sculpturata	1
Arthropoda	Arachnida	Sarcoptiformes	EREMAEIDA			EREMAEIDA	1
Arthropoda	Arachnida	Sarcoptiformes	EREMAEOZETIDAE	Eremaeozetes		Eremaeozetes	1
Arthropoda	Arachnida	Sarcoptiformes	EREMAEOZETIDAE	Eremaeozetes		Eremaeozetes araucana	1
Arthropoda	Arachnida	Sarcoptiformes	EREMAEOZETIDAE	Eremaeozetes		Eremaeozetes chancanii	1
Arthropoda	Arachnida	Sarcoptiformes	EREMELLIDAE	Eremella		Eremella ensifera	5
Arthropoda	Arachnida	Sarcoptiformes	EREMOBELBIDAE	Eremobelba		Eremobelba	1
Arthropoda	Arachnida	Sarcoptiformes	EREMOBELBIDAE	Eremobelba		Eremobelba foliata	1
Arthropoda	Arachnida	Sarcoptiformes	EREMOBELBIDAE	Eremobelba		Eremobelba zicsii	10
Arthropoda	Arachnida	Sarcoptiformes	EREMULIDAE			EREMULIDAE	3
Arthropoda	Arachnida	Sarcoptiformes	EREMULIDAE	Eremulus		Eremulus	2
Arthropoda	Arachnida	Sarcoptiformes	EREMULIDAE	Eremulus		Eremulus crispus	16
Arthropoda	Arachnida	Sarcoptiformes	EREMULIDAE	Eremulus		Eremulus rigidisetus	3
Arthropoda	Arachnida	Sarcoptiformes	EREMULIDAE	Pseuderemulus		Pseuderemulus gladiator	6
Arthropoda	Arachnida	Sarcoptiformes	EREMULIDAE	Reteremulus		Reteremulus	1
Arthropoda	Arachnida	Sarcoptiformes	EUPHTHIRACARIDAE			EUPHTHIRACARIDAE	10
Arthropoda	Arachnida	Sarcoptiformes	EUPHTHIRACARIDAE	Acrotritia		Acrotritia	4
Arthropoda	Arachnida	Sarcoptiformes	EUPHTHIRACARIDAE	Acrotritia		Acrotritia ardua	5
Arthropoda	Arachnida	Sarcoptiformes	EUPHTHIRACARIDAE	Acrotritia		Acrotritia clavata	1
Arthropoda	Arachnida	Sarcoptiformes	EUPHTHIRACARIDAE	Acrotritia		Acrotritia clavata clavata	9
Arthropoda	Arachnida	Sarcoptiformes	EUPHTHIRACARIDAE	Acrotritia		Acrotritia curticephala	2
Arthropoda	Arachnida	Sarcoptiformes	EUPHTHIRACARIDAE	Acrotritia		Acrotritia parareticulata	1
Arthropoda	Arachnida	Sarcoptiformes	EUPHTHIRACARIDAE	Acrotritia		Acrotritia peruensis	15
Arthropoda	Arachnida	Sarcoptiformes	EUPHTHIRACARIDAE	Acrotritia		Acrotritia vestita	1
Arthropoda	Arachnida	Sarcoptiformes	EUPHTHIRACARIDAE	Euphthiracarus		Euphthiracarus	1
Arthropoda	Arachnida	Sarcoptiformes	EUTEGAEIDAE	Eutegaeus		Eutegaeus fueginus	1
Arthropoda	Arachnida	Sarcoptiformes	EUTEGAEIDAE	Eutegaeus		Eutegaeus lagrecai	1
Arthropoda	Arachnida	Sarcoptiformes	EUTEGAEIDAE	Neoeutegaeus		Neoeutegaeus silvicola	1
Arthropoda	Arachnida	Sarcoptiformes	EUTEGAEIDAE	Pareutegaeus		Pareutegaeus pulcher	1
Arthropoda	Arachnida	Sarcoptiformes	GALUMNIDAE			GALUMNIDAE	14
Arthropoda	Arachnida	Sarcoptiformes	GALUMNIDAE	Acrogalumna		Allogalumna	1
Arthropoda	Arachnida	Sarcoptiformes	GALUMNIDAE	Allogalumna		Allogalumna alpha	1
Arthropoda	Arachnida	Sarcoptiformes	GALUMNIDAE	Allogalumna		Allogalumna hydrophila	1
Arthropoda	Arachnida	Sarcoptiformes	GALUMNIDAE	Allogalumna		Allogalumna longipluma	1
Arthropoda	Arachnida	Sarcoptiformes	GALUMNIDAE	Carinogalumna		Carinogalumna clericata	19
Arthropoda	Arachnida	Sarcoptiformes	GALUMNIDAE	Galumna		Galumna	14
Arthropoda	Arachnida	Sarcoptiformes	GALUMNIDAE	Galumna		Galumna australis	1
Arthropoda	Arachnida	Sarcoptiformes	GALUMNIDAE	Galumna		Galumna flabellifera	22
Arthropoda	Arachnida	Sarcoptiformes	GALUMNIDAE	Galumna		Galumna innexa	8
Arthropoda	Arachnida	Sarcoptiformes	GALUMNIDAE	Galumna		Galumna pallida	14
Arthropoda	Arachnida	Sarcoptiformes	GALUMNIDAE	Galumna		Galumna reticulata	13
Arthropoda	Arachnida	Sarcoptiformes	GALUMNIDAE	Galumna		Galumna similis	1
Arthropoda	Arachnida	Sarcoptiformes	GALUMNIDAE	Galumna		Galumna zeucta	2
Arthropoda	Arachnida	Sarcoptiformes	GALUMNIDAE	Galumna	Erogalumna	Galumna (Erogalumna)	6
Arthropoda	Arachnida	Sarcoptiformes	GALUMNIDAE	Pergalumna		Pergalumna	9
Arthropoda	Arachnida	Sarcoptiformes	GALUMNIDAE	Pergalumna		Pergalumna andicola	1
Arthropoda	Arachnida	Sarcoptiformes	GALUMNIDAE	Pergalumna		Pergalumna decoratissima	1
Arthropoda	Arachnida	Sarcoptiformes	GEHYPOCHTHONIIDAE	Gehypochthonius		Gehypochthonius	1
Arthropoda	Arachnida	Sarcoptiformes	GEHYPOCHTHONIIDAE	Gehypochthonius		Gehypochthonius marianoi	1
Arthropoda	Arachnida	Sarcoptiformes	GYMNODAMAEIDAE	Austrodamaeus		Austrodamaeus elegantulus	6
Arthropoda	Arachnida	Sarcoptiformes	GYMNODAMAEIDAE	Gymnodamaeus		Gymnodamaeus	1
Arthropoda	Arachnida	Sarcoptiformes	GYMNODAMAEIDAE	Jacotella		Jacotella ornata	6
Arthropoda	Arachnida	Sarcoptiformes	GYMNODAMAEIDAE	Joshuella		Joshuella	1
Arthropoda	Arachnida	Sarcoptiformes	HAPLOCHTHONIIDAE	Haplochthonius		Haplochthonius clavatus	7
Arthropoda	Arachnida	Sarcoptiformes	HAPLOZETIDAE			HAPLOZETIDAE	6
Arthropoda	Arachnida	Sarcoptiformes	HAPLOZETIDAE	Indoribates		Indoribates nudus	3
Arthropoda	Arachnida	Sarcoptiformes	HAPLOZETIDAE	Indoribates		Indoribates rostropilosus	4
Arthropoda	Arachnida	Sarcoptiformes	HAPLOZETIDAE	Indoribates	Mancoribates	Indoribates (Mancoribates)	1
Arthropoda	Arachnida	Sarcoptiformes	HAPLOZETIDAE	Lauritzenia		Lauritzenia	3
Arthropoda	Arachnida	Sarcoptiformes	HAPLOZETIDAE	Lauritzenia		Lauritzenia longipluma	2
Arthropoda	Arachnida	Sarcoptiformes	HAPLOZETIDAE	Nasobates		Nasobates mirabilis	3
Arthropoda	Arachnida	Sarcoptiformes	HAPLOZETIDAE	Peloribates		Peloribates	3
Arthropoda	Arachnida	Sarcoptiformes	HAPLOZETIDAE	Peloribates		Peloribates longicoma	11
Arthropoda	Arachnida	Sarcoptiformes	HAPLOZETIDAE	Peloribates		Peloribates paraguayensis	2
Arthropoda	Arachnida	Sarcoptiformes	HAPLOZETIDAE	Peloribates		Peloribates porosus	1
Arthropoda	Arachnida	Sarcoptiformes	HAPLOZETIDAE	Rostrozetes		Rostrozetes	1
Arthropoda	Arachnida	Sarcoptiformes	HAPLOZETIDAE	Rostrozetes		Rostrozetes heterotrichus	3
Arthropoda	Arachnida	Sarcoptiformes	HAPLOZETIDAE	Rostrozetes		Rostrozetes ovulum	12
Arthropoda	Arachnida	Sarcoptiformes	HAPLOZETIDAE	Rostrozetes		Rostrozetes ovulum ovulum	14
Arthropoda	Arachnida	Sarcoptiformes	HAPLOZETIDAE	Rostrozetes		Rostrozetes pseudofurcatus	3
Arthropoda	Arachnida	Sarcoptiformes	HEMILEIIDAE	Dometorina		Dometorina	8
Arthropoda	Arachnida	Sarcoptiformes	HEMILEIIDAE	Dometorina		Dometorina chilensis	4
Arthropoda	Arachnida	Sarcoptiformes	HEMILEIIDAE	Dometorina		Dometorina inflata	1
Arthropoda	Arachnida	Sarcoptiformes	HEMILEIIDAE	Dometorina		Dometorina talarica	3
Arthropoda	Arachnida	Sarcoptiformes	HEMILEIIDAE	Exoribatula		Exoribatula chavinensis	1
Arthropoda	Arachnida	Sarcoptiformes	HEMILEIIDAE	Exoribatula	Multoribates	Exoribatula (Multoribates)	2
Arthropoda	Arachnida	Sarcoptiformes	HEMILEIIDAE	Hemileius		Hemileius	3
Arthropoda	Arachnida	Sarcoptiformes	HEMILEIIDAE	Hemileius		Hemileius inflatus	3
Arthropoda	Arachnida	Sarcoptiformes	HEMILEIIDAE	Hemileius		Hemileius initialis	16
Arthropoda	Arachnida	Sarcoptiformes	HEMILEIIDAE	Hemileius		Hemileius laticlava	9
Arthropoda	Arachnida	Sarcoptiformes	HEMILEIIDAE	Hemileius		Hemileius suramericanus	34
Arthropoda	Arachnida	Sarcoptiformes	HEMILEIIDAE	Hemileius		Hemileius trichosus	11
Arthropoda	Arachnida	Sarcoptiformes	HEMILEIIDAE	Urubambates		Urubambates	5
Arthropoda	Arachnida	Sarcoptiformes	HEMILEIIDAE	Urubambates		Urubambates paraguayensis	6
Arthropoda	Arachnida	Sarcoptiformes	HERMANNIELLIDAE	Hermannobates		Hermannobates	1
Arthropoda	Arachnida	Sarcoptiformes	HERMANNIELLIDAE	Hermannobates		Hermannobates flagelliseta	4
Arthropoda	Arachnida	Sarcoptiformes	HERMANNIIDAE			HERMANNIIDAE	3
Arthropoda	Arachnida	Sarcoptiformes	HERMANNIIDAE	Hermannia		Hermannia dentata	1
Arthropoda	Arachnida	Sarcoptiformes	HERMANNIIDAE	Hermannia		Hermannia falklandica	5
Arthropoda	Arachnida	Sarcoptiformes	HERMANNIIDAE	Hermannia		Hermannia tuberculata	2
Arthropoda	Arachnida	Sarcoptiformes	HETEROCHTHONIIDAE	Trichthonius		Trichthonius pulcherrimus	5
Arthropoda	Arachnida	Sarcoptiformes	HISTIOSTOMATIDAE			HISTIOSTOMATIDAE	2
Arthropoda	Arachnida	Sarcoptiformes	LAMELLAREIDAE	Tenuelamellarea		Tenuelamellarea	1
Arthropoda	Arachnida	Sarcoptiformes	LAMELLAREIDAE	Tenuelamellarea		Tenuelamellarea argentinensis	6
Arthropoda	Arachnida	Sarcoptiformes	LICNEREMAEIDAE			LICNEREMAEIDAE	2
Arthropoda	Arachnida	Sarcoptiformes	LICNEREMAEIDAE	Huilicheremaeus		Huilicheremaeus atypicus	2
Arthropoda	Arachnida	Sarcoptiformes	LICNEREMAEIDAE	Huilicheremaeus		Huilicheremaeus michaii	1
Arthropoda	Arachnida	Sarcoptiformes	LICNEREMAEIDAE	Licneremaeus		Licneremaeus	1
Arthropoda	Arachnida	Sarcoptiformes	LICNEREMAEIDAE	Licneremaeus		Licneremaeus altiplanicus	1
Arthropoda	Arachnida	Sarcoptiformes	LICNODAMAEIDAE	Licnodamaeolus		Licnodamaeolus	3
Arthropoda	Arachnida	Sarcoptiformes	LICNODAMAEIDAE	Licnodamaeolus		Licnodamaeolus diminutus	2
Arthropoda	Arachnida	Sarcoptiformes	LICNODAMAEIDAE	Licnodamaeus		Licnodamaeus granulatus	7
Arthropoda	Arachnida	Sarcoptiformes	LICNODAMAEIDAE	Pedrocortesella		Pedrocortesella monicai	2
Arthropoda	Arachnida	Sarcoptiformes	LICNODAMAEIDAE	Pedrocortesella		Pedrocortesella montis	4
Arthropoda	Arachnida	Sarcoptiformes	LICNODAMAEIDAE	Pedrocortesella		Pedrocortesella pulchra	2
Arthropoda	Arachnida	Sarcoptiformes	LICNODAMAEIDAE	Pedrocortesella		Pedrocortesella tristius	2
Arthropoda	Arachnida	Sarcoptiformes	LIEBSTADIIDAE	Areozetes		Areozetes	1
Arthropoda	Arachnida	Sarcoptiformes	LIEBSTADIIDAE	Reductobates		Reductobates	5
Arthropoda	Arachnida	Sarcoptiformes	LIEBSTADIIDAE	Totobates		Totobates	12
Arthropoda	Arachnida	Sarcoptiformes	LIEBSTADIIDAE	Totobates		Totobates breviporosus	7
Arthropoda	Arachnida	Sarcoptiformes	LIEBSTADIIDAE	Totobates		Totobates discifer	17
Arthropoda	Arachnida	Sarcoptiformes	LIEBSTADIIDAE	Totobates		Totobates elegans	2
Arthropoda	Arachnida	Sarcoptiformes	LIEBSTADIIDAE	Totobates		Totobates longiporosus	4
Arthropoda	Arachnida	Sarcoptiformes	LIEBSTADIIDAE	Totobates		Totobates mollicoma	2
Arthropoda	Arachnida	Sarcoptiformes	LOHMANNIIDAE	Eohypochthonius		Eohypochthonius becki	3
Arthropoda	Arachnida	Sarcoptiformes	LOHMANNIIDAE	Eohypochthonius		Eohypochthonius travei	9
Arthropoda	Arachnida	Sarcoptiformes	LOHMANNIIDAE	Lohmannia		Lohmannia juliae	9
Arthropoda	Arachnida	Sarcoptiformes	LOHMANNIIDAE	Lohmannia		Lohmannia turcmenica	4
Arthropoda	Arachnida	Sarcoptiformes	LOHMANNIIDAE	Malacoangelia		Malacoangelia remigera	1
Arthropoda	Arachnida	Sarcoptiformes	LOHMANNIIDAE	Papillacarus		Papillacarus spinosus	3
Arthropoda	Arachnida	Sarcoptiformes	LOHMANNIIDAE	Torpacarus		Torpacarus omittens	3
Arthropoda	Arachnida	Sarcoptiformes	LOHMANNIIDAE	Torpacarus		Torpacarus omittens omittens	6
Arthropoda	Arachnida	Sarcoptiformes	LOHMANNIIDAE	Torpacarus		Torpacarus ommitens paraguayensis	2
Arthropoda	Arachnida	Sarcoptiformes	LOHMANNIIDAE	Xenolohmannia		Xenolohmannia	1
Arthropoda	Arachnida	Sarcoptiformes	MACHUELLIDAE	Machuella		Machuella ventrisetosa	2
Arthropoda	Arachnida	Sarcoptiformes	MALACONOTHRIDAE			MALACONOTHRIDAE	2
Arthropoda	Arachnida	Sarcoptiformes	MALACONOTHRIDAE	Malaconothrus		Malaconothrus	4
Arthropoda	Arachnida	Sarcoptiformes	MALACONOTHRIDAE	Malaconothrus		Malaconothrus angulatus	1
Arthropoda	Arachnida	Sarcoptiformes	MALACONOTHRIDAE	Malaconothrus		Malaconothrus flagelliformis	1
Arthropoda	Arachnida	Sarcoptiformes	MALACONOTHRIDAE	Malaconothrus		Malaconothrus hauseri	1
Arthropoda	Arachnida	Sarcoptiformes	MALACONOTHRIDAE	Tyrphonothrus		Tyrphonothrus latus	1
Arthropoda	Arachnida	Sarcoptiformes	MALACONOTHRIDAE	Tyrphonothrus		Tyrphonothrus maior	3
Arthropoda	Arachnida	Sarcoptiformes	MALACONOTHRIDAE	Tyrphonothrus		Tyrphonothrus translamellatus	17
Arthropoda	Arachnida	Sarcoptiformes	MALACONOTHRIDAE	Tyrphonothrus		Tyrphonothrus wallworki	4
Arthropoda	Arachnida	Sarcoptiformes	MICROTEGEIDAE	Microtegeus		Microtegeus	1
Arthropoda	Arachnida	Sarcoptiformes	MICROTEGEIDAE	Microtegeus		Microtegeus cardosensis	6
Arthropoda	Arachnida	Sarcoptiformes	MICROZETIDAE			MICROZETIDAE	1
Arthropoda	Arachnida	Sarcoptiformes	MICROZETIDAE	Acaroceras		Acaroceras	2
Arthropoda	Arachnida	Sarcoptiformes	MICROZETIDAE	Berlesezetes		Berlesezetes brasilozetoides	20
Arthropoda	Arachnida	Sarcoptiformes	MICROZETIDAE	Fusozetes		Fusozetes plumifer	4
Arthropoda	Arachnida	Sarcoptiformes	MICROZETIDAE	Kalyptrazetes		Kalyptrazetes	1
Arthropoda	Arachnida	Sarcoptiformes	MICROZETIDAE	Microzetes		Microzetes	2
Arthropoda	Arachnida	Sarcoptiformes	MICROZETIDAE	Phylacozetes		Phylacozetes	2
Arthropoda	Arachnida	Sarcoptiformes	MICROZETIDAE	Rhopalozetes		Rhopalozetes	1
Arthropoda	Arachnida	Sarcoptiformes	MICROZETIDAE	Rhopalozetes		Rhopalozetes topali	1
Arthropoda	Arachnida	Sarcoptiformes	MOCHLOZETIDAE			MOCHLOZETIDAE	4
Arthropoda	Arachnida	Sarcoptiformes	MOCHLOZETIDAE	Mochlozetes		Mochlozetes	2
Arthropoda	Arachnida	Sarcoptiformes	MOCHLOZETIDAE	Mochlozetes		Mochlozetes saltensis	2
Arthropoda	Arachnida	Sarcoptiformes	MOCHLOZETIDAE	Podoribates		Podoribates	13
Arthropoda	Arachnida	Sarcoptiformes	MOCHLOZETIDAE	Podoribates		Podoribates foveolatus	5
Arthropoda	Arachnida	Sarcoptiformes	MOCHLOZETIDAE	Podoribates		Podoribates platensis	1
Arthropoda	Arachnida	Sarcoptiformes	MOCHLOZETIDAE	Tuxenia		Tuxenia brevis	3
Arthropoda	Arachnida	Sarcoptiformes	MOCHLOZETIDAE	Tuxenia		Tuxenia complicata	1
Arthropoda	Arachnida	Sarcoptiformes	MOCHLOZETIDAE	Tuxenia		Tuxenia manantialis	4
Arthropoda	Arachnida	Sarcoptiformes	NANHERMANNIIDAE	Baloghacarus		Baloghacarus australis	4
Arthropoda	Arachnida	Sarcoptiformes	NANHERMANNIIDAE	Masthermannia		Masthermannia	1
Arthropoda	Arachnida	Sarcoptiformes	NANHERMANNIIDAE	Nanhermannia		Nanhermannia elegantissima	7
Arthropoda	Arachnida	Sarcoptiformes	NANHERMANNIIDAE	Sacculobates		Sacculobates heterotrichus	1
Arthropoda	Arachnida	Sarcoptiformes	NEOLIODIDAE	Neoliodes		Neoliodes	3
Arthropoda	Arachnida	Sarcoptiformes	NEOLIODIDAE	Neoliodes		Neoliodes elongatus	1
Arthropoda	Arachnida	Sarcoptiformes	NEOLIODIDAE	Neoliodes		Neoliodes marplatensis	1
Arthropoda	Arachnida	Sarcoptiformes	NEOLIODIDAE	Teleioliodes		Teleioliodes	1
Arthropoda	Arachnida	Sarcoptiformes	NEOLIODIDAE	Teleioliodes		Teleioliodes zikani	2
Arthropoda	Arachnida	Sarcoptiformes	NODOCEPHEIDAE	Nodocepheus		Nodocepheus cerebralis	3
Arthropoda	Arachnida	Sarcoptiformes	NODOCEPHEIDAE	Nodocepheus		Nodocepheus dentatus	10
Arthropoda	Arachnida	Sarcoptiformes	NOSYBEIDAE	Topalia		Topalia problematica	1
Arthropoda	Arachnida	Sarcoptiformes	NOTHRIDAE			NOTHRIDAE	3
Arthropoda	Arachnida	Sarcoptiformes	NOTHRIDAE	Nothrus		Nothrus	10
Arthropoda	Arachnida	Sarcoptiformes	NOTHRIDAE	Nothrus		Nothrus anauniensis	2
Arthropoda	Arachnida	Sarcoptiformes	NOTHRIDAE	Nothrus		Nothrus becki	4
Arthropoda	Arachnida	Sarcoptiformes	NOTHRIDAE	Nothrus		Nothrus biciliatus	1
Arthropoda	Arachnida	Sarcoptiformes	NOTHRIDAE	Nothrus		Nothrus gracilis	1
Arthropoda	Arachnida	Sarcoptiformes	NOTHRIDAE	Nothrus		Nothrus macedi	2
Arthropoda	Arachnida	Sarcoptiformes	NOTHRIDAE	Nothrus		Nothrus peruensis	10
Arthropoda	Arachnida	Sarcoptiformes	OPPIIDAE			OPPIIDAE	8
Arthropoda	Arachnida	Sarcoptiformes	OPPIIDAE			Oxyoppiinae	1
Arthropoda	Arachnida	Sarcoptiformes	OPPIIDAE	Acutoppia		Acutoppia crassiseta	2
Arthropoda	Arachnida	Sarcoptiformes	OPPIIDAE	Aeroppia		Aeroppia vacua	1
Arthropoda	Arachnida	Sarcoptiformes	OPPIIDAE	Anomaloppia		Anomaloppia arcuata	2
Arthropoda	Arachnida	Sarcoptiformes	OPPIIDAE	Anomaloppia		Anomaloppia dispariseta	5
Arthropoda	Arachnida	Sarcoptiformes	OPPIIDAE	Austroppia		Austroppia crozetensis	26
Arthropoda	Arachnida	Sarcoptiformes	OPPIIDAE	Austroppia		Austroppia petrohuensis	3
Arthropoda	Arachnida	Sarcoptiformes	OPPIIDAE	Brachioppia		Brachioppia	8
Arthropoda	Arachnida	Sarcoptiformes	OPPIIDAE	Brachioppia		Brachioppia cajamarcensis	2
Arthropoda	Arachnida	Sarcoptiformes	OPPIIDAE	Brachioppia		Brachioppia cuscensis	7
Arthropoda	Arachnida	Sarcoptiformes	OPPIIDAE	Brachioppia		Brachioppia rafalskii	1
Arthropoda	Arachnida	Sarcoptiformes	OPPIIDAE	Brachioppia		Brachioppia tropicalis	1
Arthropoda	Arachnida	Sarcoptiformes	OPPIIDAE	Brachioppiella		Brachioppiella	4
Arthropoda	Arachnida	Sarcoptiformes	OPPIIDAE	Brachioppiella		Brachioppiella incisa	3
Arthropoda	Arachnida	Sarcoptiformes	OPPIIDAE	Brachioppiella		Brachioppiella pepitensis	4
Arthropoda	Arachnida	Sarcoptiformes	OPPIIDAE	Brachioppiella		Brachioppiella periculosa	4
Arthropoda	Arachnida	Sarcoptiformes	OPPIIDAE	Brachioppiella		Brachioppiella usheri	2
Arthropoda	Arachnida	Sarcoptiformes	OPPIIDAE	Brassoppia		Brassoppia peullaensis	2
Arthropoda	Arachnida	Sarcoptiformes	OPPIIDAE	Corynoppia		Corynoppia	1
Arthropoda	Arachnida	Sarcoptiformes	OPPIIDAE	Discoppia		Discoppia tenuis	4
Arthropoda	Arachnida	Sarcoptiformes	OPPIIDAE	Globoppia		Globoppia intermedia	16
Arthropoda	Arachnida	Sarcoptiformes	OPPIIDAE	Globoppia		Globoppia intermedia longiseta	6
Arthropoda	Arachnida	Sarcoptiformes	OPPIIDAE	Globoppia		Globoppia maior	9
Arthropoda	Arachnida	Sarcoptiformes	OPPIIDAE	Globoppia		Globoppia minor	6
Arthropoda	Arachnida	Sarcoptiformes	OPPIIDAE	Graptoppia		Graptoppia alzueti	2
Arthropoda	Arachnida	Sarcoptiformes	OPPIIDAE	Graptoppia		Graptoppia angusta	4
Arthropoda	Arachnida	Sarcoptiformes	OPPIIDAE	Graptoppia		Graptoppia multicorrugata	4
Arthropoda	Arachnida	Sarcoptiformes	OPPIIDAE	Graptoppia	Graptoppia	Graptoppia (Graptoppia)	6
Arthropoda	Arachnida	Sarcoptiformes	OPPIIDAE	Graptoppia	Stenoppia	Graptoppia (Stenoppia)	8
Arthropoda	Arachnida	Sarcoptiformes	OPPIIDAE	Helioppia		Helioppia	1
Arthropoda	Arachnida	Sarcoptiformes	OPPIIDAE	Karenella		Karenella lobata	1
Arthropoda	Arachnida	Sarcoptiformes	OPPIIDAE	Karenella		Karenella pilisinopia	4
Arthropoda	Arachnida	Sarcoptiformes	OPPIIDAE	Karenella	Karenella	Karenella (Karenella)	2
Arthropoda	Arachnida	Sarcoptiformes	OPPIIDAE	Lanceoppia		Lanceoppia	3
Arthropoda	Arachnida	Sarcoptiformes	OPPIIDAE	Lanceoppia		Lanceoppia bicristata	3
Arthropoda	Arachnida	Sarcoptiformes	OPPIIDAE	Lanceoppia		Lanceoppia hexapili	2
Arthropoda	Arachnida	Sarcoptiformes	OPPIIDAE	Lanceoppia		Lanceoppia intermedia	1
Arthropoda	Arachnida	Sarcoptiformes	OPPIIDAE	Lanceoppia		Lanceoppia kovacsi	5
Arthropoda	Arachnida	Sarcoptiformes	OPPIIDAE	Lanceoppia		Lanceoppia maior	2
Arthropoda	Arachnida	Sarcoptiformes	OPPIIDAE	Lanceoppia		Lanceoppia moritzi	1
Arthropoda	Arachnida	Sarcoptiformes	OPPIIDAE	Lanceoppia		Lanceoppia nodosa	14
Arthropoda	Arachnida	Sarcoptiformes	OPPIIDAE	Lanceoppia	Lancelalmoppia	Lanceoppia (Lancelalmoppia)	2
Arthropoda	Arachnida	Sarcoptiformes	OPPIIDAE	Lanceoppiinae		Lanceoppiinae	1
Arthropoda	Arachnida	Sarcoptiformes	OPPIIDAE	Lauroppia		Lauroppia fallax	2
Arthropoda	Arachnida	Sarcoptiformes	OPPIIDAE	Loboppia		Loboppia covarrubiasi	1
Arthropoda	Arachnida	Sarcoptiformes	OPPIIDAE	Membranoppia		Membranoppia argentinensis	7
Arthropoda	Arachnida	Sarcoptiformes	OPPIIDAE	Membranoppia		Membranoppia breviclava	7
Arthropoda	Arachnida	Sarcoptiformes	OPPIIDAE	Membranoppia		Membranoppia loxolineata	7
Arthropoda	Arachnida	Sarcoptiformes	OPPIIDAE	Membranoppia		Membranoppia pseudocorrugata	3
Arthropoda	Arachnida	Sarcoptiformes	OPPIIDAE	Membranoppia		Membranoppia scotiae	1
Arthropoda	Arachnida	Sarcoptiformes	OPPIIDAE	Membranoppia		Membranoppia tuxeni	6
Arthropoda	Arachnida	Sarcoptiformes	OPPIIDAE	Membranoppia		Membranoppia wallworki	2
Arthropoda	Arachnida	Sarcoptiformes	OPPIIDAE	Microppia		Microppia	1
Arthropoda	Arachnida	Sarcoptiformes	OPPIIDAE	Microppia		Microppia minus	27
Arthropoda	Arachnida	Sarcoptiformes	OPPIIDAE	Multioppia		Multioppia	1
Arthropoda	Arachnida	Sarcoptiformes	OPPIIDAE	Neoamerioppia		Neoamerioppia	1
Arthropoda	Arachnida	Sarcoptiformes	OPPIIDAE	Neoamerioppia		Neoamerioppia longiclava	1
Arthropoda	Arachnida	Sarcoptiformes	OPPIIDAE	Oppiella		Oppiella	2
Arthropoda	Arachnida	Sarcoptiformes	OPPIIDAE	Oppiella		Oppiella nova	39
Arthropoda	Arachnida	Sarcoptiformes	OPPIIDAE	Oxyoppia		Oxyoppia mustaciata	6
Arthropoda	Arachnida	Sarcoptiformes	OPPIIDAE	Oxyoppia		Oxyoppia pentagona	3
Arthropoda	Arachnida	Sarcoptiformes	OPPIIDAE	Oxyoppia		Oxyoppia pilosa	4
Arthropoda	Arachnida	Sarcoptiformes	OPPIIDAE	Oxyoppia		Oxyoppia polynesia	1
Arthropoda	Arachnida	Sarcoptiformes	OPPIIDAE	Oxyoppia		Oxyoppia scalifera	1
Arthropoda	Arachnida	Sarcoptiformes	OPPIIDAE	Oxyoppia		Oxyoppia suramericana	31
Arthropoda	Arachnida	Sarcoptiformes	OPPIIDAE	Oxyoppia		Oxyoppia taurus	2
Arthropoda	Arachnida	Sarcoptiformes	OPPIIDAE	Oxyoppia	Dzarogneta	Oxyoppia (Dzarogneta)	1
Arthropoda	Arachnida	Sarcoptiformes	OPPIIDAE	Oxyoppia	Oxyoppiella	Oxyoppia (Oxyoppiella)	1
Arthropoda	Arachnida	Sarcoptiformes	OPPIIDAE	Paroppia		Paroppia patagonica	6
Arthropoda	Arachnida	Sarcoptiformes	OPPIIDAE	Pletzenoppia		Pletzenoppia	1
Arthropoda	Arachnida	Sarcoptiformes	OPPIIDAE	Pseudoamerioppia		Pseudoamerioppia barrancensis paraguayensis	1
Arthropoda	Arachnida	Sarcoptiformes	OPPIIDAE	Pseudoamerioppia		Pseudoamerioppia paraguayensis	2
Arthropoda	Arachnida	Sarcoptiformes	OPPIIDAE	Pulchroppia		Pulchroppia	1
Arthropoda	Arachnida	Sarcoptiformes	OPPIIDAE	Ramusella		Ramusella	5
Arthropoda	Arachnida	Sarcoptiformes	OPPIIDAE	Ramusella		Ramusella cordobensis	3
Arthropoda	Arachnida	Sarcoptiformes	OPPIIDAE	Ramusella		Ramusella merimna	2
Arthropoda	Arachnida	Sarcoptiformes	OPPIIDAE	Ramusella		Ramusella sengbuschi	6
Arthropoda	Arachnida	Sarcoptiformes	OPPIIDAE	Ramusella	Insculptoppia	Ramusella (Insculptoppia)	17
Arthropoda	Arachnida	Sarcoptiformes	OPPIIDAE	Ramusella	Ramusella	Ramusella (Ramusella)	6
Arthropoda	Arachnida	Sarcoptiformes	OPPIIDAE	Sacculoppia		Sacculoppia singularis	5
Arthropoda	Arachnida	Sarcoptiformes	OPPIIDAE	Setoppia		Setoppia angustopili	2
Arthropoda	Arachnida	Sarcoptiformes	OPPIIDAE	Similoppia	Similoppia	Similoppia (Similoppia)	1
Arthropoda	Arachnida	Sarcoptiformes	OPPIIDAE	Solenoppia		Solenoppia pernettyae	2
Arthropoda	Arachnida	Sarcoptiformes	OPPIIDAE	Striatoppia		Striatoppia	2
Arthropoda	Arachnida	Sarcoptiformes	OPPIIDAE	Striatoppia		Striatoppia opuntiseta	1
Arthropoda	Arachnida	Sarcoptiformes	OPPIIDAE	Striatoppia		Striatoppia tribuliformis	11
Arthropoda	Arachnida	Sarcoptiformes	OPPIIDAE	Subiasella		Subiasella	1
Arthropoda	Arachnida	Sarcoptiformes	OPPIIDAE	Taiwanoppia		Taiwanoppia trichotos	3
Arthropoda	Arachnida	Sarcoptiformes	OPPIIDAE	Trapezoppia		Trapezoppia	1
Arthropoda	Arachnida	Sarcoptiformes	ORIBATELLIDAE	Cuspidozetes		Cuspidozetes armatus	1
Arthropoda	Arachnida	Sarcoptiformes	ORIBATELLIDAE	Lamellobates		Lamellobates	1
Arthropoda	Arachnida	Sarcoptiformes	ORIBATELLIDAE	Lamellobates		Lamellobates argentinensis	2
Arthropoda	Arachnida	Sarcoptiformes	ORIBATELLIDAE	Lamellobates		Lamellobates molecula	3
Arthropoda	Arachnida	Sarcoptiformes	ORIBATELLIDAE	Lamellobates		Lamellobates molecula molecula	3
Arthropoda	Arachnida	Sarcoptiformes	ORIBATELLIDAE	Lamellobates		Lamellobates quadricornis	2
Arthropoda	Arachnida	Sarcoptiformes	ORIBATELLIDAE	Oribatella		Oribatella	4
Arthropoda	Arachnida	Sarcoptiformes	ORIBATELLIDAE	Oribatella		Oribatella blocki	2
Arthropoda	Arachnida	Sarcoptiformes	ORIBATELLIDAE	Oribatella		Oribatella neonominata	7
Arthropoda	Arachnida	Sarcoptiformes	ORIBATELLIDAE	Oribatella		Oribatella palustris	8
Arthropoda	Arachnida	Sarcoptiformes	ORIBATELLIDAE	Oribatella		Oribatella prolongata	2
Arthropoda	Arachnida	Sarcoptiformes	ORIBATULIDAE			ORIBATULIDAE	5
Arthropoda	Arachnida	Sarcoptiformes	ORIBATULIDAE	Gerloubia		Gerloubia	2
Arthropoda	Arachnida	Sarcoptiformes	ORIBATULIDAE	Gerloubia		Gerloubia bicuspidata	2
Arthropoda	Arachnida	Sarcoptiformes	ORIBATULIDAE	Gerloubia	Monophauloppia	Gerloubia (Monophauloppia)	5
Arthropoda	Arachnida	Sarcoptiformes	ORIBATULIDAE	Gerloubia	bicuspidata	Gerloubia bicuspidata	4
Arthropoda	Arachnida	Sarcoptiformes	ORIBATULIDAE	Jornadia		Jornadia	3
Arthropoda	Arachnida	Sarcoptiformes	ORIBATULIDAE	Jornadia		Jornadia dactyloscopica	8
Arthropoda	Arachnida	Sarcoptiformes	ORIBATULIDAE	Oribatula		Oribatula	6
Arthropoda	Arachnida	Sarcoptiformes	ORIBATULIDAE	Oribatula		Oribatula bonairensis	1
Arthropoda	Arachnida	Sarcoptiformes	ORIBATULIDAE	Oribatula		Oribatula connexa	1
Arthropoda	Arachnida	Sarcoptiformes	ORIBATULIDAE	Oribatula		Oribatula excavata excavata	1
Arthropoda	Arachnida	Sarcoptiformes	ORIBATULIDAE	Oribatula		Oribatula lata	15
Arthropoda	Arachnida	Sarcoptiformes	ORIBATULIDAE	Oribatula		Oribatula translineata	3
Arthropoda	Arachnida	Sarcoptiformes	ORIBATULIDAE	Oribatula	Zygoribatula	Oribatula (Zygoribatula)	1
Arthropoda	Arachnida	Sarcoptiformes	ORIBATULIDAE	Paraphauloppia		Paraphauloppia	4
Arthropoda	Arachnida	Sarcoptiformes	ORIBATULIDAE	Paraphauloppia		Paraphauloppia altimontana	2
Arthropoda	Arachnida	Sarcoptiformes	ORIBATULIDAE	Paraphauloppia		Paraphauloppia australis	4
Arthropoda	Arachnida	Sarcoptiformes	ORIBATULIDAE	Paraphauloppia		Paraphauloppia fraenzlei	3
Arthropoda	Arachnida	Sarcoptiformes	ORIBATULIDAE	Paraphauloppia		Paraphauloppia gracilis	1
Arthropoda	Arachnida	Sarcoptiformes	ORIBATULIDAE	Paraphauloppia		Paraphauloppia planissima	1
Arthropoda	Arachnida	Sarcoptiformes	ORIBATULIDAE	Phauloppia		Phauloppia topali	1
Arthropoda	Arachnida	Sarcoptiformes	ORIBOTRITIIDAE	Mesotritia		Mesotritia atractos	1
Arthropoda	Arachnida	Sarcoptiformes	ORIBOTRITIIDAE	Mesotritia		Mesotritia elegantula	3
Arthropoda	Arachnida	Sarcoptiformes	ORIBOTRITIIDAE	Oribotritia		Oribotritia	1
Arthropoda	Arachnida	Sarcoptiformes	ORIPODIDAE			ORIPODIDAE	6
Arthropoda	Arachnida	Sarcoptiformes	ORIPODIDAE	Oripoda		Oripoda	6
Arthropoda	Arachnida	Sarcoptiformes	ORIPODIDAE	Oripoda		Oripoda benegasi	1
Arthropoda	Arachnida	Sarcoptiformes	ORIPODIDAE	Oripoda		Oripoda cordobensis	3
Arthropoda	Arachnida	Sarcoptiformes	ORIPODIDAE	Oripoda		Oripoda maxensis	3
Arthropoda	Arachnida	Sarcoptiformes	ORIPODIDAE	Parapirnodus		Parapirnodus longus	1
Arthropoda	Arachnida	Sarcoptiformes	ORIPODIDAE	Pirnodus		Pirnodus imitans	1
Arthropoda	Arachnida	Sarcoptiformes	ORIPODIDAE	Pseudopirnodus		Pseudopirnodus	1
Arthropoda	Arachnida	Sarcoptiformes	ORIPODIDAE	Pseudopirnodus		Pseudopirnodus persetosus	5
Arthropoda	Arachnida	Sarcoptiformes	PARAKALUMMIDAE	Sandenia		Sandenia georgiae	1
Arthropoda	Arachnida	Sarcoptiformes	PASSALOZETIDAE	Passalozetes		Passalozetes	1
Arthropoda	Arachnida	Sarcoptiformes	PASSALOZETIDAE	Passalozetes		Passalozetes alumbrensis	1
Arthropoda	Arachnida	Sarcoptiformes	PASSALOZETIDAE	Passalozetes		Passalozetes prominens	1
Arthropoda	Arachnida	Sarcoptiformes	PHENOPELOPIDAE	Eupelops		Eupelops acromios	3
Arthropoda	Arachnida	Sarcoptiformes	PHENOPELOPIDAE	Eupelops		Eupelops apicalis	1
Arthropoda	Arachnida	Sarcoptiformes	PHEROLIODIDAE			PHEROLIODIDAE	2
Arthropoda	Arachnida	Sarcoptiformes	PHEROLIODIDAE	Lopholiodes		Lopholiodes	1
Arthropoda	Arachnida	Sarcoptiformes	PHEROLIODIDAE	Pheroliodes		Pheroliodes	10
Arthropoda	Arachnida	Sarcoptiformes	PHEROLIODIDAE	Pheroliodes		Pheroliodes Intermedius	1
Arthropoda	Arachnida	Sarcoptiformes	PHEROLIODIDAE	Pheroliodes		Pheroliodes achalensis	1
Arthropoda	Arachnida	Sarcoptiformes	PHEROLIODIDAE	Pheroliodes		Pheroliodes australis	7
Arthropoda	Arachnida	Sarcoptiformes	PHEROLIODIDAE	Pheroliodes		Pheroliodes bolivianus	2
Arthropoda	Arachnida	Sarcoptiformes	PHEROLIODIDAE	Pheroliodes		Pheroliodes cordobensis	2
Arthropoda	Arachnida	Sarcoptiformes	PHEROLIODIDAE	Pheroliodes		Pheroliodes dentatus	1
Arthropoda	Arachnida	Sarcoptiformes	PHEROLIODIDAE	Pheroliodes		Pheroliodes diamantei	1
Arthropoda	Arachnida	Sarcoptiformes	PHEROLIODIDAE	Pheroliodes		Pheroliodes elegans	1
Arthropoda	Arachnida	Sarcoptiformes	PHEROLIODIDAE	Pheroliodes		Pheroliodes inca	3
Arthropoda	Arachnida	Sarcoptiformes	PHEROLIODIDAE	Pheroliodes		Pheroliodes longisetus	1
Arthropoda	Arachnida	Sarcoptiformes	PHEROLIODIDAE	Pheroliodes		Pheroliodes minutus	4
Arthropoda	Arachnida	Sarcoptiformes	PHEROLIODIDAE	Pheroliodes		Pheroliodes mirabilis	8
Arthropoda	Arachnida	Sarcoptiformes	PHEROLIODIDAE	Pheroliodes		Pheroliodes neuquinus	2
Arthropoda	Arachnida	Sarcoptiformes	PHEROLIODIDAE	Pheroliodes		Pheroliodes roblensis	2
Arthropoda	Arachnida	Sarcoptiformes	PHEROLIODIDAE	Pheroliodes		Pheroliodes vulgaris	2
Arthropoda	Arachnida	Sarcoptiformes	PHTHIRACARIDAE			PHTHIRACARIDAE	4
Arthropoda	Arachnida	Sarcoptiformes	PHTHIRACARIDAE	Hoplophorella		Hoplophorella	1
Arthropoda	Arachnida	Sarcoptiformes	PHTHIRACARIDAE	Hoplophorella		Hoplophorella cucullata	4
Arthropoda	Arachnida	Sarcoptiformes	PHTHIRACARIDAE	Hoplophorella		Hoplophorella hamata	4
Arthropoda	Arachnida	Sarcoptiformes	PHTHIRACARIDAE	Hoplophorella		Hoplophorella lanceoseta	1
Arthropoda	Arachnida	Sarcoptiformes	PHTHIRACARIDAE	Hoplophorella		Hoplophorella singularis	1
Arthropoda	Arachnida	Sarcoptiformes	PHTHIRACARIDAE	Hoplophorella		Hoplophorella ventosus	1
Arthropoda	Arachnida	Sarcoptiformes	PHTHIRACARIDAE	Hoplophorella		Hoplophorella vitrina	2
Arthropoda	Arachnida	Sarcoptiformes	PHTHIRACARIDAE	Hoplophthiracarus		Hoplophthiracarus darwini	4
Arthropoda	Arachnida	Sarcoptiformes	PHTHIRACARIDAE	Hoplophthiracarus		Hoplophthiracarus dilatatus	1
Arthropoda	Arachnida	Sarcoptiformes	PHTHIRACARIDAE	Hoplophthiracarus		Hoplophthiracarus dilucidus	3
Arthropoda	Arachnida	Sarcoptiformes	PHTHIRACARIDAE	Hoplophthiracarus		Hoplophthiracarus eparmatos	1
Arthropoda	Arachnida	Sarcoptiformes	PHTHIRACARIDAE	Hoplophthiracarus		Hoplophthiracarus equisetosus	2
Arthropoda	Arachnida	Sarcoptiformes	PHTHIRACARIDAE	Hoplophthiracarus		Hoplophthiracarus feideri	1
Arthropoda	Arachnida	Sarcoptiformes	PHTHIRACARIDAE	Hoplophthiracarus		Hoplophthiracarus fornicarius	1
Arthropoda	Arachnida	Sarcoptiformes	PHTHIRACARIDAE	Hoplophthiracarus		Hoplophthiracarus foveoreticulatus	3
Arthropoda	Arachnida	Sarcoptiformes	PHTHIRACARIDAE	Hoplophthiracarus		Hoplophthiracarus grandjeani	1
Arthropoda	Arachnida	Sarcoptiformes	PHTHIRACARIDAE	Hoplophthiracarus		Hoplophthiracarus incrassatus	2
Arthropoda	Arachnida	Sarcoptiformes	PHTHIRACARIDAE	Hoplophthiracarus		Hoplophthiracarus paraflagellatus	2
Arthropoda	Arachnida	Sarcoptiformes	PHTHIRACARIDAE	Hoplophthiracarus		Hoplophthiracarus schizocoma	4
Arthropoda	Arachnida	Sarcoptiformes	PHTHIRACARIDAE	Hoplophthiracarus		Hoplophthiracarus strigosus	2
Arthropoda	Arachnida	Sarcoptiformes	PHTHIRACARIDAE	Hoplophthiracarus		Hoplophthiracarus valdiviaensis	6
Arthropoda	Arachnida	Sarcoptiformes	PHTHIRACARIDAE	Hoplophthiracarus	Protophthiracarus	Hoplophthiracarus (Protophthiracarus)	1
Arthropoda	Arachnida	Sarcoptiformes	PHTHIRACARIDAE	Phthiracarus		Phthiracarus	7
Arthropoda	Arachnida	Sarcoptiformes	PHTHIRACARIDAE	Phthiracarus		Phthiracarus insignis	4
Arthropoda	Arachnida	Sarcoptiformes	PHTHIRACARIDAE	Phthiracarus		Phthiracarus shiptoni	2
Arthropoda	Arachnida	Sarcoptiformes	PLASMOBATIDAE	Orbiculobates		Orbiculobates australis	1
Arthropoda	Arachnida	Sarcoptiformes	PLASMOBATIDAE	Plasmobates		Plasmobates	4
Arthropoda	Arachnida	Sarcoptiformes	PLATEREMAEIDAE	Plateremaeus		Plateremaeus	3
Arthropoda	Arachnida	Sarcoptiformes	PLATEREMAEIDAE	Plateremaeus		Plateremaeus costulatus	1
Arthropoda	Arachnida	Sarcoptiformes	PLATEREMAEIDAE	Plateremaeus		Plateremaeus yurtaevi	2
Arthropoda	Arachnida	Sarcoptiformes	PROTOPLOPHORIDAE			PROTOPLOPHORIDAE	1
Arthropoda	Arachnida	Sarcoptiformes	PROTORIBATIDAE	Protoribates		Protoribates	2
Arthropoda	Arachnida	Sarcoptiformes	PROTORIBATIDAE	Protoribates		Protoribates capucinus	3
Arthropoda	Arachnida	Sarcoptiformes	PROTORIBATIDAE	Protoribates		Protoribates capucinus capucinus	8
Arthropoda	Arachnida	Sarcoptiformes	PROTORIBATIDAE	Protoribates		Protoribates praeoccupatus	16
Arthropoda	Arachnida	Sarcoptiformes	PROTORIBATIDAE	Protoribates	Triaungius	Protoribates (Triaungius)	3
Arthropoda	Arachnida	Sarcoptiformes	PSEUDOPPIIDAE	Senoribula		Senoribula africana	3
Arthropoda	Arachnida	Sarcoptiformes	QUADROPPIIDAE	Quadroppia		Quadroppia circumita	1
Arthropoda	Arachnida	Sarcoptiformes	QUADROPPIIDAE	Quadroppia		Quadroppia cristata	1
Arthropoda	Arachnida	Sarcoptiformes	SCHELORIBATIDAE			SCHELORIBATIDAE	7
Arthropoda	Arachnida	Sarcoptiformes	SCHELORIBATIDAE	Fijibates		Fijibates rostratus	1
Arthropoda	Arachnida	Sarcoptiformes	SCHELORIBATIDAE	Scheloribates		Scheloribates	15
Arthropoda	Arachnida	Sarcoptiformes	SCHELORIBATIDAE	Scheloribates		Scheloribates atahualpensis	1
Arthropoda	Arachnida	Sarcoptiformes	SCHELORIBATIDAE	Scheloribates		Scheloribates bidactylus	1
Arthropoda	Arachnida	Sarcoptiformes	SCHELORIBATIDAE	Scheloribates		Scheloribates brevipterus	1
Arthropoda	Arachnida	Sarcoptiformes	SCHELORIBATIDAE	Scheloribates		Scheloribates curvialatus	18
Arthropoda	Arachnida	Sarcoptiformes	SCHELORIBATIDAE	Scheloribates		Scheloribates elegans	6
Arthropoda	Arachnida	Sarcoptiformes	SCHELORIBATIDAE	Scheloribates		Scheloribates femoroserratus	2
Arthropoda	Arachnida	Sarcoptiformes	SCHELORIBATIDAE	Scheloribates		Scheloribates laticlava	2
Arthropoda	Arachnida	Sarcoptiformes	SCHELORIBATIDAE	Scheloribates		Scheloribates pallidulus	1
Arthropoda	Arachnida	Sarcoptiformes	SCHELORIBATIDAE	Scheloribates		Scheloribates parvialatus	1
Arthropoda	Arachnida	Sarcoptiformes	SCHELORIBATIDAE	Scheloribates		Scheloribates pauliensis	1
Arthropoda	Arachnida	Sarcoptiformes	SCHELORIBATIDAE	Scheloribates		Scheloribates praeincisus	2
Arthropoda	Arachnida	Sarcoptiformes	SCHELORIBATIDAE	Scheloribates		Scheloribates praeincisus acuticlava	12
Arthropoda	Arachnida	Sarcoptiformes	SCHELORIBATIDAE	Scheloribates		Scheloribates praeincisus interruptus	2
Arthropoda	Arachnida	Sarcoptiformes	SCHELORIBATIDAE	Scheloribates		Scheloribates rostratus	1
Arthropoda	Arachnida	Sarcoptiformes	SCUTOVERTICIDAE	Arthrovertex		Arthrovertex bispinatus	1
Arthropoda	Arachnida	Sarcoptiformes	SCUTOVERTICIDAE	Exochocepheus		Exochocepheus contiguus	1
Arthropoda	Arachnida	Sarcoptiformes	SCUTOVERTICIDAE	Scutovertex		Scutovertex	7
Arthropoda	Arachnida	Sarcoptiformes	STAUROBATIDAE	Staurobates		Staurobates schusteri cordobensis	3
Arthropoda	Arachnida	Sarcoptiformes	STAUROBATIDAE	Stauroma		Stauroma	1
Arthropoda	Arachnida	Sarcoptiformes	STEGANACARIDAE			STEGANACARIDAE	2
Arthropoda	Arachnida	Sarcoptiformes	STERNOPIIDAE	Sternoppia		Sternoppia mirabilis	3
Arthropoda	Arachnida	Sarcoptiformes	SUCTOBELBIDAE			SUCTOBELBIDAE	2
Arthropoda	Arachnida	Sarcoptiformes	SUCTOBELBIDAE	Coartobelba		Coartobelba campestris	1
Arthropoda	Arachnida	Sarcoptiformes	SUCTOBELBIDAE	Coartobelba		Coartobelba longiclava	2
Arthropoda	Arachnida	Sarcoptiformes	SUCTOBELBIDAE	Coartobelba		Coartobelba transversalis	2
Arthropoda	Arachnida	Sarcoptiformes	SUCTOBELBIDAE	Kuklosuctobelba		Kuklosuctobelba finlayi	1
Arthropoda	Arachnida	Sarcoptiformes	SUCTOBELBIDAE	Neosuctobelba		Neosuctobelba transitoria	2
Arthropoda	Arachnida	Sarcoptiformes	SUCTOBELBIDAE	Parasuctobelba		Parasuctobelba complexa	4
Arthropoda	Arachnida	Sarcoptiformes	SUCTOBELBIDAE	Parasuctobelba		Parasuctobelba subcomplexa	4
Arthropoda	Arachnida	Sarcoptiformes	SUCTOBELBIDAE	Suctobelbella		Suctobelbella	10
Arthropoda	Arachnida	Sarcoptiformes	SUCTOBELBIDAE	Suctobelbella		Suctobelbella elegantula	3
Arthropoda	Arachnida	Sarcoptiformes	SUCTOBELBIDAE	Suctobelbella		Suctobelbella loksai	1
Arthropoda	Arachnida	Sarcoptiformes	SUCTOBELBIDAE	Suctobelbella		Suctobelbella ornatissima	5
Arthropoda	Arachnida	Sarcoptiformes	SUCTOBELBIDAE	Suctobelbella		Suctobelbella peracuta	4
Arthropoda	Arachnida	Sarcoptiformes	SUCTOBELBIDAE	Suctobelbella		Suctobelbella scrofa	4
Arthropoda	Arachnida	Sarcoptiformes	SUCTOBELBIDAE	Suctobelbella		Suctobelbella variabilis	2
Arthropoda	Arachnida	Sarcoptiformes	SUCTOBELBIDAE	Suctobelbella		Suctobelbella multiplumosa	1
Arthropoda	Arachnida	Sarcoptiformes	SUCTOBELBIDAE	Suctobelbella multiplumosa		Suctobelbella multiplumosa	1
Arthropoda	Arachnida	Sarcoptiformes	SUCTOBELBIDAE	Suctobelbila		Suctobelbila dentata	1
Arthropoda	Arachnida	Sarcoptiformes	SUCTOBELBIDAE	Zeasuctobelba		Zeasuctobelba diceros	3
Arthropoda	Arachnida	Sarcoptiformes	TECTOCEPHEIDAE			TECTOCEPHEIDAE	2
Arthropoda	Arachnida	Sarcoptiformes	TECTOCEPHEIDAE	Tectocepheus		Tectocepheus	17
Arthropoda	Arachnida	Sarcoptiformes	TECTOCEPHEIDAE	Tectocepheus		Tectocepheus americanus	1
Arthropoda	Arachnida	Sarcoptiformes	TECTOCEPHEIDAE	Tectocepheus		Tectocepheus minor	6
Arthropoda	Arachnida	Sarcoptiformes	TECTOCEPHEIDAE	Tectocepheus		Tectocepheus velatus	47
Arthropoda	Arachnida	Sarcoptiformes	TECTOCEPHEIDAE	Tectocepheus		Tectocepheus velatus sarekensis	1
Arthropoda	Arachnida	Sarcoptiformes	TECTOCEPHEIDAE	Tegeozetes		Tegeozetes	1
Arthropoda	Arachnida	Sarcoptiformes	TEGORIBATIDAE	Ceratobates		Ceratobates fornerisae	2
Arthropoda	Arachnida	Sarcoptiformes	TEGORIBATIDAE	Ceratobates		Ceratobates pontiger	1
Arthropoda	Arachnida	Sarcoptiformes	TEGORIBATIDAE	Ceratobates		Ceratobates spathulatus	4
Arthropoda	Arachnida	Sarcoptiformes	TEGORIBATIDAE	Physobates		Physobates	1
Arthropoda	Arachnida	Sarcoptiformes	TEGORIBATIDAE	Physobates		Physobates spinipes	9
Arthropoda	Arachnida	Sarcoptiformes	TEGORIBATIDAE	Pseudotectoribatess		Pseudotectoribates	2
Arthropoda	Arachnida	Sarcoptiformes	TEGORIBATIDAE	Tectoribates		Tectoribates borealis	1
Arthropoda	Arachnida	Sarcoptiformes	TEGORIBATIDAE	Tectoribates		Tectoribates ornatus	1
Arthropoda	Arachnida	Sarcoptiformes	TERATOPPIIDAE	Teratoppia		Teratoppia	9
Arthropoda	Arachnida	Sarcoptiformes	TERATOPPIIDAE	Teratoppia		Teratoppia brevipectinata	2
Arthropoda	Arachnida	Sarcoptiformes	TERATOPPIIDAE	Teratoppia		Teratoppia regalis	1
Arthropoda	Arachnida	Sarcoptiformes	TERATOPPIIDAE	Teratoppia		Teratoppia reticulata	3
Arthropoda	Arachnida	Sarcoptiformes	TETRACONDYLIDAE	Dolicheremaeus		Dolicheremaeus absolon	1
Arthropoda	Arachnida	Sarcoptiformes	TETRACONDYLIDAE	Pseudotocepheus		Pseudotocepheus andinus	3
Arthropoda	Arachnida	Sarcoptiformes	TETRACONDYLIDAE	Pseudotocepheus		Pseudotocepheus australis	3
Arthropoda	Arachnida	Sarcoptiformes	TETRACONDYLIDAE	Pseudotocepheus		Pseudotocepheus hauseri	3
Arthropoda	Arachnida	Sarcoptiformes	TETRACONDYLIDAE	Pseudotocepheus		Pseudotocepheus pauliensis	2
Arthropoda	Arachnida	Sarcoptiformes	THYRISOMIDAE	Banksinoma		Banksinoma arcuata	8
Arthropoda	Arachnida	Sarcoptiformes	THYRISOMIDAE	Banksinoma		Banksinoma monoceros	6
Arthropoda	Arachnida	Sarcoptiformes	THYRISOMIDAE	Banksinoma		Banksinoma spinifera	3
Arthropoda	Arachnida	Sarcoptiformes	TRHYPOCHTHONIIDAE			Allonothrus	1
Arthropoda	Arachnida	Sarcoptiformes	TRHYPOCHTHONIIDAE			TRHYPOCHTHONIIDAE	1
Arthropoda	Arachnida	Sarcoptiformes	TRHYPOCHTHONIIDAE	Mainothrus		Mainothrus breviclava	2
Arthropoda	Arachnida	Sarcoptiformes	TRHYPOCHTHONIIDAE	Trhypochthonius		Trhypochthonius	1
Arthropoda	Arachnida	Sarcoptiformes	TRHYPOCHTHONIIDAE	Trhypochthonius		Trhypochthonius tectorum	2
Arthropoda	Arachnida	Sarcoptiformes	WINTERSCHMIDTIIDAE			WINTERSCHMIDTIIDAE	1
Arthropoda	Arachnida	Sarcoptiformes	WINTERSCHMIDTIIDAE	Neocalvolia		Neocalvolia antarctica	2
Arthropoda	Arachnida	Sarcoptiformes	XENILLIDAE			XENILLIDAE	2
Arthropoda	Arachnida	Sarcoptiformes	XENILLIDAE	Xenillus		Xenillus	1
Arthropoda	Arachnida	Sarcoptiformes	XENILLIDAE	Xenillus		Xenillus argentinensis	2
Arthropoda	Arachnida	Sarcoptiformes	XENILLIDAE	Xenillus		Xenillus fecundus	2
Arthropoda	Arachnida	Sarcoptiformes	XENILLIDAE	Xenillus		Xenillus lawrencei	4
Arthropoda	Arachnida	Sarcoptiformes	XENILLIDAE	Xenillus		Xenillus superbus	1
Arthropoda	Arachnida	Trombidiformes				Bdelloidea	5
Arthropoda	Arachnida	Trombidiformes				ENDOESTIGMATA	1
Arthropoda	Arachnida	Trombidiformes				PROSTIGMATA	49
Arthropoda	Arachnida	Trombidiformes				Paratydeoidea	3
Arthropoda	Arachnida	Trombidiformes				Scutacaroidea	1
Arthropoda	Arachnida	Trombidiformes				Tetranychoidea	1
Arthropoda	Arachnida	Trombidiformes				Trombidiformes	8
Arthropoda	Arachnida	Trombidiformes				Trombidioidea	1
Arthropoda	Arachnida	Trombidiformes				Tydeoidea	8
Arthropoda	Arachnida	Trombidiformes		Ereynetes		Ereynetes macquariensis	5
Arthropoda	Arachnida	Trombidiformes		Pretriophtydeus		Pretriophtydeus tilbrooki	3
Arthropoda	Arachnida	Trombidiformes	ALICORHAGIIDAE	Alicorhagia		Alicorhagia	1
Arthropoda	Arachnida	Trombidiformes	ALICORHAGIIDAE	Bimichaelia		Bimichaelia	1
Arthropoda	Arachnida	Trombidiformes	ALYCIDAE			ALYCIDAE	2
Arthropoda	Arachnida	Trombidiformes	ALYCIDAE	Pachygnathus		Pachygnathus silvaticus	1
Arthropoda	Arachnida	Trombidiformes	ANYSTIDAE			ANYSTIDAE	1
Arthropoda	Arachnida	Trombidiformes	ANYSTIDAE			Erythracarinae	5
Arthropoda	Arachnida	Trombidiformes	ANYSTIDAE			Parasitengona	1
Arthropoda	Arachnida	Trombidiformes	ANYSTIDAE	Anystis		Anystis	1
Arthropoda	Arachnida	Trombidiformes	ANYSTIDAE	Erythracarus		Erythracarus	2
Arthropoda	Arachnida	Trombidiformes	ANYSTIDAE	Walzia		Walzia	5
Arthropoda	Arachnida	Trombidiformes	BEDELLIDAE			BEDELLIDAE	2
Arthropoda	Arachnida	Trombidiformes	BEDELLIDAE	Cyta		Cyta	2
Arthropoda	Arachnida	Trombidiformes	CALIGONELLIDAE			CALIGONELLIDAE	2
Arthropoda	Arachnida	Trombidiformes	CUNAXIDAE			CUNAXIDAE	3
Arthropoda	Arachnida	Trombidiformes	CUNAXIDAE	Cunaxa		Cunaxa	1
Arthropoda	Arachnida	Trombidiformes	CUNAXIDAE	Eupalus		Eupalus	1
Arthropoda	Arachnida	Trombidiformes	CUNAXIDAE	Neocunaxoides		Neocunaxoides	1
Arthropoda	Arachnida	Trombidiformes	CUNAXIDAE	Pseudobonzia		Pseudobonzia	1
Arthropoda	Arachnida	Trombidiformes	ERYTHRAEIDAE			ERYTHRAEIDAE	2
Arthropoda	Arachnida	Trombidiformes	ERYTHRAEIDAE	Charletonia		Charletonia	1
Arthropoda	Arachnida	Trombidiformes	ERYTHRAEIDAE	Erythrites		Erythrites	6
Arthropoda	Arachnida	Trombidiformes	ERYTHRAEIDAE	Leptus		Leptus	2
Arthropoda	Arachnida	Trombidiformes	EUPODIDAE			EUPODIDAE	4
Arthropoda	Arachnida	Trombidiformes	EUPODIDAE	Benoinyssus		Benoinyssus	1
Arthropoda	Arachnida	Trombidiformes	EUPODIDAE	Eupodes		Eupodes	2
Arthropoda	Arachnida	Trombidiformes	EUPODIDAE	Eupodes		Eupodes exiguus	1
Arthropoda	Arachnida	Trombidiformes	EUPODIDAE	Eupodes		Eupodes minutus	16
Arthropoda	Arachnida	Trombidiformes	EUPODIDAE	Eupodes		Eupodes parvus	5
Arthropoda	Arachnida	Trombidiformes	MICRODISPIDAE			MICRODISPIDAE	1
Arthropoda	Arachnida	Trombidiformes	NANORCHESTIDAE			NANORCHESTIDAE	1
Arthropoda	Arachnida	Trombidiformes	NANORCHESTIDAE	Caenonychus		Caenonychus	3
Arthropoda	Arachnida	Trombidiformes	NANORCHESTIDAE	Nanorchestes		Nanorchestes	1
Arthropoda	Arachnida	Trombidiformes	NANORCHESTIDAE	Nanorchestes		Nanorchestes berryi	5
Arthropoda	Arachnida	Trombidiformes	NANORCHESTIDAE	Nanorchestes		Nanorchestes gressitti	6
Arthropoda	Arachnida	Trombidiformes	NANORCHESTIDAE	Nanorchestes		Nanorchestes nivalis	11
Arthropoda	Arachnida	Trombidiformes	NANORCHESTIDAE	Speleorchestes		Speleorchestes	3
Arthropoda	Arachnida	Trombidiformes	PARATYDEIDAE			PARATYDEIDAE	1
Arthropoda	Arachnida	Trombidiformes	PENTHALODIDAE	Stereotydeus		Stereotydeus areolatus	1
Arthropoda	Arachnida	Trombidiformes	PENTHALODIDAE	Stereotydeus		Stereotydeus villosuss	7
Arthropoda	Arachnida	Trombidiformes	PYGMEPHORIDAE	Bakerdania		Bakerdania	1
Arthropoda	Arachnida	Trombidiformes	PYGMEPHORIDAE	Bakerdania		Bakerdania antarcticus	2
Arthropoda	Arachnida	Trombidiformes	PYGMEPHORIDAE	Bakerdania		Bakerdania arcticus	1
Arthropoda	Arachnida	Trombidiformes	PYGMEPHORIDAE	Bakerdania		Bakerdania rugosa	1
Arthropoda	Arachnida	Trombidiformes	PYGMEPHORIDAE	Pygmephorus		Pygmephorus	1
Arthropoda	Arachnida	Trombidiformes	PYGMEPHORIDAE	Pygmephorus		Pygmephorus argentiniensis	1
Arthropoda	Arachnida	Trombidiformes	PYGMEPHORIDAE	Pygmephorus		Pygmephorus arvorum	1
Arthropoda	Arachnida	Trombidiformes	PYGMEPHORIDAE	Pygmephorus		Pygmephorus lithobii	1
Arthropoda	Arachnida	Trombidiformes	PYGMEPHORIDAE	Pygmephorus		Pygmephorus longisetus	1
Arthropoda	Arachnida	Trombidiformes	PYGMEPHORIDAE	Pygmephorus		Pygmephorus mesembrinae subsimilis	1
Arthropoda	Arachnida	Trombidiformes	PYGMEPHORIDAE	Pygmephorus		Pygmephorus perforatus	1
Arthropoda	Arachnida	Trombidiformes	PYGMEPHORIDAE	Pygmephorus		Pygmephorus tarsalis	1
Arthropoda	Arachnida	Trombidiformes	PYGMEPHORIDAE	Pygmephorus		Pygmephorus topali	1
Arthropoda	Arachnida	Trombidiformes	PYGMEPHORIDAE	Siteroptes		Siteroptes	1
Arthropoda	Arachnida	Trombidiformes	RHAGIDIIDAE			RHAGIDIIDAE	3
Arthropoda	Arachnida	Trombidiformes	RHAGIDIIDAE	Coccorhagidia		Coccorhagidia clavifrons	1
Arthropoda	Arachnida	Trombidiformes	RHAGIDIIDAE	Poecilophysis		Poecilophysis	1
Arthropoda	Arachnida	Trombidiformes	RHAGIDIIDAE	Rhagidia		Rhagidia gerlachei	2
Arthropoda	Arachnida	Trombidiformes	RHAGIDIIDAE	Tuberostoma		Tuberostoma leechi	2
Arthropoda	Arachnida	Trombidiformes	SCUTACARIDAE			SCUTACARIDAE	3
Arthropoda	Arachnida	Trombidiformes	SCUTACARIDAE	Imparipes		Imparipes	1
Arthropoda	Arachnida	Trombidiformes	SCUTACARIDAE	Imparipes		Imparipes covarrubiasi	1
Arthropoda	Arachnida	Trombidiformes	SCUTACARIDAE	Imparipes		Imparipes heterotrichus	1
Arthropoda	Arachnida	Trombidiformes	SCUTACARIDAE	Imparipes		Imparipes spinosus	1
Arthropoda	Arachnida	Trombidiformes	SCUTACARIDAE	Imparipes		Imparipes topali	1
Arthropoda	Arachnida	Trombidiformes	SCUTACARIDAE	Imparipes		Imparipes zicsii	1
Arthropoda	Arachnida	Trombidiformes	SCUTACARIDAE	Pygmodispus		Pygmodispus adjacens	1
Arthropoda	Arachnida	Trombidiformes	SCUTACARIDAE	Scutacarus		Scutacarus	1
Arthropoda	Arachnida	Trombidiformes	SCUTACARIDAE	Scutacarus		Scutacarus andrassyi	1
Arthropoda	Arachnida	Trombidiformes	SCUTACARIDAE	Scutacarus		Scutacarus argentinensis	2
Arthropoda	Arachnida	Trombidiformes	SCUTACARIDAE	Scutacarus		Scutacarus australis	2
Arthropoda	Arachnida	Trombidiformes	SCUTACARIDAE	Scutacarus		Scutacarus brevipes	3
Arthropoda	Arachnida	Trombidiformes	SCUTACARIDAE	Scutacarus		Scutacarus brevisetus	1
Arthropoda	Arachnida	Trombidiformes	SCUTACARIDAE	Scutacarus		Scutacarus cirrosus	1
Arthropoda	Arachnida	Trombidiformes	SCUTACARIDAE	Scutacarus		Scutacarus deficiens	1
Arthropoda	Arachnida	Trombidiformes	SCUTACARIDAE	Scutacarus		Scutacarus exaratus	1
Arthropoda	Arachnida	Trombidiformes	SCUTACARIDAE	Scutacarus		Scutacarus hermosillai	1
Arthropoda	Arachnida	Trombidiformes	SCUTACARIDAE	Scutacarus		Scutacarus ignobilis	1
Arthropoda	Arachnida	Trombidiformes	SCUTACARIDAE	Scutacarus		Scutacarus longitarsus sphaeroideus	1
Arthropoda	Arachnida	Trombidiformes	SCUTACARIDAE	Scutacarus		Scutacarus mirus	1
Arthropoda	Arachnida	Trombidiformes	SCUTACARIDAE	Scutacarus		Scutacarus muscorum	2
Arthropoda	Arachnida	Trombidiformes	SCUTACARIDAE	Scutacarus		Scutacarus muscorum plumiger	1
Arthropoda	Arachnida	Trombidiformes	SCUTACARIDAE	Scutacarus		Scutacarus nutatius	1
Arthropoda	Arachnida	Trombidiformes	SCUTACARIDAE	Scutacarus		Scutacarus rapoporti	1
Arthropoda	Arachnida	Trombidiformes	SCUTACARIDAE	Scutacarus		Scutacarus spinifer	1
Arthropoda	Arachnida	Trombidiformes	SCUTACARIDAE	Scutacarus		Scutacarus thaumatotrichos	1
Arthropoda	Arachnida	Trombidiformes	SCUTACARIDAE	Scutacarus		Scutacarus topali	2
Arthropoda	Arachnida	Trombidiformes	SCUTACARIDAE	scutacarus		scutacarus kovacsi	1
Arthropoda	Arachnida	Trombidiformes	SMARIDIDAE	Smaris		Smaris	2
Arthropoda	Arachnida	Trombidiformes	STIGMAEIDAE			STIGMAEIDAE	2
Arthropoda	Arachnida	Trombidiformes	STIGMAEIDAE	Eustigmaeus		Eustigmaeus	1
Arthropoda	Arachnida	Trombidiformes	TARSONEMIDAE			TARSONEMIDAE	2
Arthropoda	Arachnida	Trombidiformes	TENUIPALPIDAE			TENUIPALPIDAE	1
Arthropoda	Arachnida	Trombidiformes	TETRANYCHIDAE			TETRANYCHIDAE	2
Arthropoda	Arachnida	Trombidiformes	TETRANYCHIDAE	Bryobia		Bryobia	1
Arthropoda	Arachnida	Trombidiformes	TETRANYCHIDAE	Tetranychus		Tetranychus	1
Arthropoda	Arachnida	Trombidiformes	TRIOPHTYDEIDAE	Apotriophtydeus		Apotriophtydeus	2
Arthropoda	Arachnida	Trombidiformes	TROMBIDIIDAE			TROMBIDIIDAE	1
Arthropoda	Arachnida	Trombidiformes	TROMBIDIOIDEA			Trombidioidea	1
Arthropoda	Arachnida	Trombidiformes	TYDEIDAE			TYDEIDAE	5
Arthropoda	Arachnida	Trombidiformes	TYDEIDAE	Lorryia		Lorryia	1
Arthropoda	Arachnida	Trombidiformes	TYDEIDAE	Tydeus		Tydeus	1
Arthropoda	Collembola					Collembola	68
Arthropoda	Collembola					Entomobryomorpha	4
Arthropoda	Collembola	Entomobryomorpha				Entomobryomorpha	12
Arthropoda	Collembola	Entomobryomorpha	ENTOMOBRYIDAE			ENTOMOBRYIDAE	60
Arthropoda	Collembola	Entomobryomorpha	ENTOMOBRYIDAE	Dicranocentrus		Dicranocentrus platensis	1
Arthropoda	Collembola	Entomobryomorpha	ENTOMOBRYIDAE	Dicranocentrus		Dicranocentrus silvestrii	1
Arthropoda	Collembola	Entomobryomorpha	ENTOMOBRYIDAE	Dicranocentrus		Lepidocyrtus lanuginosus	1
Arthropoda	Collembola	Entomobryomorpha	ENTOMOBRYIDAE	Entomobrya		Entomobrya	1
Arthropoda	Collembola	Entomobryomorpha	ENTOMOBRYIDAE	Entomobrya		Entomobrya atrocincta	5
Arthropoda	Collembola	Entomobryomorpha	ENTOMOBRYIDAE	Entomobrya		Entomobrya carbonaria	1
Arthropoda	Collembola	Entomobryomorpha	ENTOMOBRYIDAE	Entomobrya		Entomobrya ciliata	1
Arthropoda	Collembola	Entomobryomorpha	ENTOMOBRYIDAE	Entomobrya		Entomobrya decemfasciata	1
Arthropoda	Collembola	Entomobryomorpha	ENTOMOBRYIDAE	Entomobrya		Entomobrya decora	1
Arthropoda	Collembola	Entomobryomorpha	ENTOMOBRYIDAE	Entomobrya		Entomobrya lanuginosa	4
Arthropoda	Collembola	Entomobryomorpha	ENTOMOBRYIDAE	Entomobrya		Entomobrya lanuginosa olivacea	2
Arthropoda	Collembola	Entomobryomorpha	ENTOMOBRYIDAE	Entomobrya		Entomobrya longipes	1
Arthropoda	Collembola	Entomobryomorpha	ENTOMOBRYIDAE	Entomobrya		Entomobrya nigrocincta	1
Arthropoda	Collembola	Entomobryomorpha	ENTOMOBRYIDAE	Entomobrya		Entomobrya nivalis	1
Arthropoda	Collembola	Entomobryomorpha	ENTOMOBRYIDAE	Entomobrya		Entomobrya pseudodecora	2
Arthropoda	Collembola	Entomobryomorpha	ENTOMOBRYIDAE	Entomobrya		Entomobrya wasmanni	1
Arthropoda	Collembola	Entomobryomorpha	ENTOMOBRYIDAE	Entomobrya		Entomobrya xanthoderma	1
Arthropoda	Collembola	Entomobryomorpha	ENTOMOBRYIDAE	Heteromurus		Heteromurus nitidus brevicornis	1
Arthropoda	Collembola	Entomobryomorpha	ENTOMOBRYIDAE	Lepidocyrtus		Lepidocyrtus	3
Arthropoda	Collembola	Entomobryomorpha	ENTOMOBRYIDAE	Lepidocyrtus		Lepidocyrtus gisini	1
Arthropoda	Collembola	Entomobryomorpha	ENTOMOBRYIDAE	Pseudosinella		Pseudosinella federicoi	1
Arthropoda	Collembola	Entomobryomorpha	ENTOMOBRYIDAE	Pseudosinella		Pseudosinella gleycola	2
Arthropoda	Collembola	Entomobryomorpha	ENTOMOBRYIDAE	Pseudosinella		Pseudosinella petterseni	1
Arthropoda	Collembola	Entomobryomorpha	ENTOMOBRYIDAE	Pseudosinella		Pseudosinella rapoporti	1
Arthropoda	Collembola	Entomobryomorpha	ENTOMOBRYIDAE	Seira		Seira	1
Arthropoda	Collembola	Entomobryomorpha	ENTOMOBRYIDAE	Seira		Seira domestica	1
Arthropoda	Collembola	Entomobryomorpha	ENTOMOBRYIDAE	Seira		Seira ferruginea	1
Arthropoda	Collembola	Entomobryomorpha	ENTOMOBRYIDAE	Seira		Seira frater	1
Arthropoda	Collembola	Entomobryomorpha	ENTOMOBRYIDAE	Seira		Seira mexicana	1
Arthropoda	Collembola	Entomobryomorpha	ENTOMOBRYIDAE	Seira		Seira variabilis	2
Arthropoda	Collembola	Entomobryomorpha	ISOTOMIDAE			ISOTOMIDAE	47
Arthropoda	Collembola	Entomobryomorpha	ISOTOMIDAE	Archisotoma		Archisotoma brucei	9
Arthropoda	Collembola	Entomobryomorpha	ISOTOMIDAE	Cryptopygus		Cryptopygus	5
Arthropoda	Collembola	Entomobryomorpha	ISOTOMIDAE	Cryptopygus		Cryptopygus antarcticus	21
Arthropoda	Collembola	Entomobryomorpha	ISOTOMIDAE	Cryptopygus		Cryptopygus araucanus	2
Arthropoda	Collembola	Entomobryomorpha	ISOTOMIDAE	Cryptopygus		Cryptopygus badasa	2
Arthropoda	Collembola	Entomobryomorpha	ISOTOMIDAE	Cryptopygus		Cryptopygus caecus	3
Arthropoda	Collembola	Entomobryomorpha	ISOTOMIDAE	Cryptopygus		Cryptopygus cinctus	1
Arthropoda	Collembola	Entomobryomorpha	ISOTOMIDAE	Cryptopygus		Cryptopygus elegans	2
Arthropoda	Collembola	Entomobryomorpha	ISOTOMIDAE	Cryptopygus		Cryptopygus indecisus	4
Arthropoda	Collembola	Entomobryomorpha	ISOTOMIDAE	Cryptopygus		Cryptopygus insignis	2
Arthropoda	Collembola	Entomobryomorpha	ISOTOMIDAE	Cryptopygus		Cryptopygus patagonicus	1
Arthropoda	Collembola	Entomobryomorpha	ISOTOMIDAE	Cryptopygus		Cryptopygus quinqueoculatus	4
Arthropoda	Collembola	Entomobryomorpha	ISOTOMIDAE	Cryptopygus		Cryptopygus subantarcticus	1
Arthropoda	Collembola	Entomobryomorpha	ISOTOMIDAE	Cryptopygus		Cryptopygus thermophilus	2
Arthropoda	Collembola	Entomobryomorpha	ISOTOMIDAE	Cryptopygus		Cryptopygus tricuspis	1
Arthropoda	Collembola	Entomobryomorpha	ISOTOMIDAE	Cryptopygus		Cryptopygus trioculatus	1
Arthropoda	Collembola	Entomobryomorpha	ISOTOMIDAE	Cryptopygus		Cryptopygus yosiii	1
Arthropoda	Collembola	Entomobryomorpha	ISOTOMIDAE	Cryptopygus		ISOTOMIDAE	1
Arthropoda	Collembola	Entomobryomorpha	ISOTOMIDAE	Degamaea		Degamaea tenuis	1
Arthropoda	Collembola	Entomobryomorpha	ISOTOMIDAE	Desoria		Desoria	1
Arthropoda	Collembola	Entomobryomorpha	ISOTOMIDAE	Desoria		Desoria fideli	3
Arthropoda	Collembola	Entomobryomorpha	ISOTOMIDAE	Folsomia		Folsomia fimetaria	1
Arthropoda	Collembola	Entomobryomorpha	ISOTOMIDAE	Folsomides		Folsomides americanus	1
Arthropoda	Collembola	Entomobryomorpha	ISOTOMIDAE	Isotoma		Isotoma	2
Arthropoda	Collembola	Entomobryomorpha	ISOTOMIDAE	Isotoma		Isotoma antennalis	2
Arthropoda	Collembola	Entomobryomorpha	ISOTOMIDAE	Isotoma		Isotoma atlantica	1
Arthropoda	Collembola	Entomobryomorpha	ISOTOMIDAE	Isotoma		Isotoma malvinensis	2
Arthropoda	Collembola	Entomobryomorpha	ISOTOMIDAE	Isotoma		Isotoma nahuelensis	1
Arthropoda	Collembola	Entomobryomorpha	ISOTOMIDAE	Isotoma		Isotoma octooculata	6
Arthropoda	Collembola	Entomobryomorpha	ISOTOMIDAE	Isotoma		Isotoma ornata	2
Arthropoda	Collembola	Entomobryomorpha	ISOTOMIDAE	Isotoma		Isotoma punctata	3
Arthropoda	Collembola	Entomobryomorpha	ISOTOMIDAE	Isotoma		Isotoma subantarctica	1
Arthropoda	Collembola	Entomobryomorpha	ISOTOMIDAE	Isotoma		Isotoma tigrina	2
Arthropoda	Collembola	Entomobryomorpha	ISOTOMIDAE	Isotoma		Isotoma tigrinella	2
Arthropoda	Collembola	Entomobryomorpha	ISOTOMIDAE	Isotomodes		Isotomodes bahiensis	1
Arthropoda	Collembola	Entomobryomorpha	ISOTOMIDAE	Isotomodes		Isotomodes gamae	1
Arthropoda	Collembola	Entomobryomorpha	ISOTOMIDAE	Isotomurus		Isotomurus palustris	1
Arthropoda	Collembola	Entomobryomorpha	ISOTOMIDAE	Mucrosomia		Mucrosomia caeca	8
Arthropoda	Collembola	Entomobryomorpha	ISOTOMIDAE	Mucrosomia		Proisotoma fatonei	1
Arthropoda	Collembola	Entomobryomorpha	ISOTOMIDAE	Proisotoma		Proisotoma biseta	6
Arthropoda	Collembola	Entomobryomorpha	ISOTOMIDAE	Proisotoma		Proisotoma fatonei	1
Arthropoda	Collembola	Entomobryomorpha	ISOTOMIDAE	Proisotoma		Proisotoma minuta	6
Arthropoda	Collembola	Entomobryomorpha	ISOTOMIDAE	Pseudosorensia		Pseudosorensia	1
Arthropoda	Collembola	Entomobryomorpha	ISOTOMIDAE	Pseudosorensia		Pseudosorensia fueguensis	1
Arthropoda	Collembola	Entomobryomorpha	ISOTOMIDAE	Tomocerura		Tomocerura conjungens	1
Arthropoda	Collembola	Entomobryomorpha	ISOTOMIDAE	Tomocerura		Tomocerura faguagae	1
Arthropoda	Collembola	Entomobryomorpha	ISOTOMIDAE	Tomocerura		Tomocerura georgiana	2
Arthropoda	Collembola	Entomobryomorpha	MICROFALCULIDAE			MICROFALCULIDAE	2
Arthropoda	Collembola	Entomobryomorpha	ONYCHIURIDAE			ONYCHIURIDAE	1
Arthropoda	Collembola	Entomobryomorpha	PARONELLIDAE	Cyphoderus		Cyphoderus limboxiphius	6
Arthropoda	Collembola	Entomobryomorpha	TOMOCERIDAE			TOMOCERIDAE	5
Arthropoda	Collembola	Entomobryomorpha	TOMOCERIDAE	Tomocerus		Tomocerus	1
Arthropoda	Collembola	Neelipleona	NEELIDAE			Neelus	1
Arthropoda	Collembola	Neelipleona	NEELIDAE	Megalothorax		Megalothorax australis	1
Arthropoda	Collembola	Neelipleona	NEELIDAE	Megalothorax		Megalothorax rapoporti	7
Arthropoda	Collembola	Neelipleona	NEELIDAE	Neelus		Neelus desantisi	3
Arthropoda	Collembola	Poduromorpha				Poduromorpha	13
Arthropoda	Collembola	Poduromorpha	BRACHYSTOMELLIDAE			BRACHYSTOMELLIDAE	2
Arthropoda	Collembola	Poduromorpha	BRACHYSTOMELLIDAE	Brachystomella		Brachystomella contorta	1
Arthropoda	Collembola	Poduromorpha	BRACHYSTOMELLIDAE	Brachystomella		Brachystomella cyanea	5
Arthropoda	Collembola	Poduromorpha	BRACHYSTOMELLIDAE	Brachystomella		Brachystomella lobulosa	1
Arthropoda	Collembola	Poduromorpha	BRACHYSTOMELLIDAE	Brachystomella		Brachystomella parvula	8
Arthropoda	Collembola	Poduromorpha	BRACHYSTOMELLIDAE	Brachystomella		Brachystomella ronderosi	1
Arthropoda	Collembola	Poduromorpha	BRACHYSTOMELLIDAE	Brachystomella		Brachystomella saladaensis	1
Arthropoda	Collembola	Poduromorpha	BRACHYSTOMELLIDAE	Brachystomella		Brachystomella tuberculata	1
Arthropoda	Collembola	Poduromorpha	BRACHYSTOMELLIDAE	Brachystomella		Brachystomella victoriensis	3
Arthropoda	Collembola	Poduromorpha	BRACHYSTOMELLIDAE	Brachystomellides		Brachystomellides micropilosus	1
Arthropoda	Collembola	Poduromorpha	BRACHYSTOMELLIDAE	Brachystomellides		Brachystomellides neuquensis	3
Arthropoda	Collembola	Poduromorpha	BRACHYSTOMELLIDAE	Micronella		Micronella najtae	1
Arthropoda	Collembola	Poduromorpha	BRACHYSTOMELLIDAE	Micronella		Micronella porcus	7
Arthropoda	Collembola	Poduromorpha	BRACHYSTOMELLIDAE	Micronella		Setanodosa rosasi	1
Arthropoda	Collembola	Poduromorpha	BRACHYSTOMELLIDAE	Rapoportella		Rapoportella bonariensis	3
Arthropoda	Collembola	Poduromorpha	BRACHYSTOMELLIDAE	Setanodosa		Cassagnella sergioi	1
Arthropoda	Collembola	Poduromorpha	BRACHYSTOMELLIDAE	Setanodosa		Setanodosa decemoculata	1
Arthropoda	Collembola	Poduromorpha	BRACHYSTOMELLIDAE	Setanodosa		Setanodosa fueguensis	2
Arthropoda	Collembola	Poduromorpha	BRACHYSTOMELLIDAE	Setanodosa		Setanodosa rosasi	1
Arthropoda	Collembola	Poduromorpha	HYPOGASTRURIDAE			HYPOGASTRURIDAE	42
Arthropoda	Collembola	Poduromorpha	HYPOGASTRURIDAE	Austrogastrura		Austrogastrura travassosi	3
Arthropoda	Collembola	Poduromorpha	HYPOGASTRURIDAE	Ceratophysella		Ceratophysella	3
Arthropoda	Collembola	Poduromorpha	HYPOGASTRURIDAE	Ceratophysella		Ceratophysella armata	1
Arthropoda	Collembola	Poduromorpha	HYPOGASTRURIDAE	Ceratophysella		Ceratophysella denticulata	5
Arthropoda	Collembola	Poduromorpha	HYPOGASTRURIDAE	Hypogastrura		Hypogastrura assimilis	6
Arthropoda	Collembola	Poduromorpha	HYPOGASTRURIDAE	Hypogastrura		Hypogastrura purpurescens	11
Arthropoda	Collembola	Poduromorpha	HYPOGASTRURIDAE	Hypogastrura		Hypogastrura viatica	7
Arthropoda	Collembola	Poduromorpha	HYPOGASTRURIDAE	Hypogastrura		Willemia anophthalma	2
Arthropoda	Collembola	Poduromorpha	HYPOGASTRURIDAE	Parawillemia		Parawillemia pampeana	1
Arthropoda	Collembola	Poduromorpha	HYPOGASTRURIDAE	Triacanthella		Triacanthella massoudi	2
Arthropoda	Collembola	Poduromorpha	HYPOGASTRURIDAE	Triacanthella		Triacanthella najtae	3
Arthropoda	Collembola	Poduromorpha	HYPOGASTRURIDAE	Triacanthella		Willemia anophthalma	1
Arthropoda	Collembola	Poduromorpha	HYPOGASTRURIDAE	Triacanthella		Willemia buddenbrocki	1
Arthropoda	Collembola	Poduromorpha	HYPOGASTRURIDAE	Xenylla		HYPOGASTRURIDAE	1
Arthropoda	Collembola	Poduromorpha	HYPOGASTRURIDAE	Xenylla		Xenylla	2
Arthropoda	Collembola	Poduromorpha	HYPOGASTRURIDAE	Xenylla		Xenylla atrata	1
Arthropoda	Collembola	Poduromorpha	HYPOGASTRURIDAE	Xenylla		Xenylla claggi	1
Arthropoda	Collembola	Poduromorpha	HYPOGASTRURIDAE	Xenylla		Xenylla grisea	4
Arthropoda	Collembola	Poduromorpha	HYPOGASTRURIDAE	Xenylla		Xenylla maritima	1
Arthropoda	Collembola	Poduromorpha	HYPOGASTRURIDAE	Xenylla		Xenylla saludoi	1
Arthropoda	Collembola	Poduromorpha	HYPOGASTRURIDAE	Xenylla		Xenylla welchi	1
Arthropoda	Collembola	Poduromorpha	ISOTOGASTRURIDAE			ISOTOGASTRURIDAE	1
Arthropoda	Collembola	Poduromorpha	NEANURIDAE			NEANURIDAE	5
Arthropoda	Collembola	Poduromorpha	NEANURIDAE	Anurida		Anurida	1
Arthropoda	Collembola	Poduromorpha	NEANURIDAE	Anurida		Anurida steineni	2
Arthropoda	Collembola	Poduromorpha	NEANURIDAE	Cassagnaurida		Cassagnaurida dentata	1
Arthropoda	Collembola	Poduromorpha	NEANURIDAE	Delamarellina		Delamarellina guilleni	1
Arthropoda	Collembola	Poduromorpha	NEANURIDAE	Friesea		Friesea	1
Arthropoda	Collembola	Poduromorpha	NEANURIDAE	Friesea		Friesea araucana	1
Arthropoda	Collembola	Poduromorpha	NEANURIDAE	Friesea		Friesea grisea	7
Arthropoda	Collembola	Poduromorpha	NEANURIDAE	Friesea		Friesea mistralae	3
Arthropoda	Collembola	Poduromorpha	NEANURIDAE	Friesea		Friesea monteiroi	12
Arthropoda	Collembola	Poduromorpha	NEANURIDAE	Friesea		Friesea multispinosa	1
Arthropoda	Collembola	Poduromorpha	NEANURIDAE	Friesea		Friesea quadrispina	6
Arthropoda	Collembola	Poduromorpha	NEANURIDAE	Friesea		Friesea woyciechowskii	3
Arthropoda	Collembola	Poduromorpha	NEANURIDAE	Micranurida		Micranurida pygmaea	1
Arthropoda	Collembola	Poduromorpha	NEANURIDAE	Neanura		Neanura	1
Arthropoda	Collembola	Poduromorpha	NEANURIDAE	Neanura		Neanura limnophila	2
Arthropoda	Collembola	Poduromorpha	NEANURIDAE	Neanura		Neanura muscorum	3
Arthropoda	Collembola	Poduromorpha	NEANURIDAE	Notachorudina		Notachorudina patagonica	4
Arthropoda	Collembola	Poduromorpha	NEANURIDAE	Pseudachorutes		Micranurida pygmaea	1
Arthropoda	Collembola	Poduromorpha	NEANURIDAE	Pseudachorutes		Pseudachorutes parvulus	2
Arthropoda	Collembola	Poduromorpha	ODONTELLIDAE	Odontella		Odontella contrerasi	2
Arthropoda	Collembola	Poduromorpha	ODONTELLIDAE	Odontella		Odontella rapoporti	1
Arthropoda	Collembola	Poduromorpha	ODONTELLIDAE	Odontella		Odontella sudamericana	1
Arthropoda	Collembola	Poduromorpha	ONYCHIURIDAE			ONYCHIURIDAE	39
Arthropoda	Collembola	Poduromorpha	ONYCHIURIDAE	Onychiurus		Onychiurus fimata	8
Arthropoda	Collembola	Poduromorpha	PODURIDAE			PODURIDAE	15
Arthropoda	Collembola	Poduromorpha	TULLBERGIIDAE			TULLBERGIIDAE	2
Arthropoda	Collembola	Poduromorpha	TULLBERGIIDAE			Tullbergia	6
Arthropoda	Collembola	Poduromorpha	TULLBERGIIDAE			Tullbergia lowensis	1
Arthropoda	Collembola	Poduromorpha	TULLBERGIIDAE	Anaphorura		Anaphorura	1
Arthropoda	Collembola	Poduromorpha	TULLBERGIIDAE	Anaphorura		Anaphorura spinosissima	4
Arthropoda	Collembola	Poduromorpha	TULLBERGIIDAE	Dinaphorura		Dinaphorura americana	4
Arthropoda	Collembola	Poduromorpha	TULLBERGIIDAE	Dinaphorura		Dinaphorura najtae	1
Arthropoda	Collembola	Poduromorpha	TULLBERGIIDAE	Dinaphorura		Dinaphorura nerudai	1
Arthropoda	Collembola	Poduromorpha	TULLBERGIIDAE	Mesaphorura		Mesaphorura macrochaeta	5
Arthropoda	Collembola	Poduromorpha	TULLBERGIIDAE	Pachytullbergia		Pachytullbergia scabra	1
Arthropoda	Collembola	Poduromorpha	TULLBERGIIDAE	Tullbergia		Tullbergia alcirae	1
Arthropoda	Collembola	Poduromorpha	TULLBERGIIDAE	Tullbergia		Tullbergia bisetosa	2
Arthropoda	Collembola	Poduromorpha	TULLBERGIIDAE	Tullbergia		Tullbergia insularis	1
Arthropoda	Collembola	Poduromorpha	TULLBERGIIDAE	Tullbergia		Tullbergia krausbaueri	7
Arthropoda	Collembola	Poduromorpha	TULLBERGIIDAE	Tullbergia		Tullbergia meridionalis	7
Arthropoda	Collembola	Poduromorpha	TULLBERGIIDAE	Tullbergia		Tullbergia paranensis	1
Arthropoda	Collembola	Poduromorpha	TULLBERGIIDAE	Tullbergia		Tullbergia rapoporti	1
Arthropoda	Collembola	Poduromorpha	TULLBERGIIDAE	Tullbergia		Tullbergia templei	2
Arthropoda	Collembola	Poduromorpha	TULLBERGIIDAE	Tullbergia		Tullbergia trisetosa	1
Arthropoda	Collembola	Poduromorpha	TULLBERGIIDAE	Tullbergia		Tullbergia ventanensis	1
Arthropoda	Collembola	Poduromorpha	TULLBERGIIDAE	Tullbergiella		Tullbergiella humilis	1
Arthropoda	Collembola	Symphypleona				Symphypleona	17
Arthropoda	Collembola	Symphypleona	ARRHOPALITIDAE	Arrhopalites		Arrhopalites millsi	3
Arthropoda	Collembola	Symphypleona	BOURLETIELLIDAE	Bourletiella		Bourletiella hortensis	3
Arthropoda	Collembola	Symphypleona	BOURLETIELLIDAE	Prorastriopes		Prorastriopes carrerensis	2
Arthropoda	Collembola	Symphypleona	BOURLETIELLIDAE	Prorastriopes		Prorastriopes cingula	1
Arthropoda	Collembola	Symphypleona	BOURLETIELLIDAE	Prorastriopes		Prorastriopes izarrae	2
Arthropoda	Collembola	Symphypleona	BOURLETIELLIDAE	Prorastriopes		Prorastriopes pampeanus	1
Arthropoda	Collembola	Symphypleona	DICYRTOMIDAE	Dicyrtomina		Dicyrtomina	1
Arthropoda	Collembola	Symphypleona	DICYRTOMIDAE	Dicyrtomina		Dicyrtomina minuta	1
Arthropoda	Collembola	Symphypleona	KATIANNIDAE			KATIANNIDAE	7
Arthropoda	Collembola	Symphypleona	KATIANNIDAE	Katianna		Katianna mnemosyne	1
Arthropoda	Collembola	Symphypleona	KATIANNIDAE	Katianna		Katianna nunezi	1
Arthropoda	Collembola	Symphypleona	KATIANNIDAE	Katianna		Katianna richardsi	1
Arthropoda	Collembola	Symphypleona	KATIANNIDAE	Katianna		Katianna serrae	1
Arthropoda	Collembola	Symphypleona	KATIANNIDAE	Katianna		Katianna steparia	3
Arthropoda	Collembola	Symphypleona	KATIANNIDAE	Katianna		Katianna viretorum	1
Arthropoda	Collembola	Symphypleona	KATIANNIDAE	Sminthurinus		Sminthurinus	3
Arthropoda	Collembola	Symphypleona	KATIANNIDAE	Sminthurinus		Sminthurinus antennalis	4
Arthropoda	Collembola	Symphypleona	KATIANNIDAE	Sminthurinus		Sminthurinus australis	1
Arthropoda	Collembola	Symphypleona	KATIANNIDAE	Sminthurinus		Sminthurinus bullai	1
Arthropoda	Collembola	Symphypleona	KATIANNIDAE	Sminthurinus		Sminthurinus castagninoi	2
Arthropoda	Collembola	Symphypleona	KATIANNIDAE	Sminthurinus		Sminthurinus elegans	1
Arthropoda	Collembola	Symphypleona	KATIANNIDAE	Sminthurinus		Sminthurinus inexcussus	1
Arthropoda	Collembola	Symphypleona	KATIANNIDAE	Sminthurinus		Sminthurinus insularis	2
Arthropoda	Collembola	Symphypleona	KATIANNIDAE	Sminthurinus		Sminthurinus jonesi	1
Arthropoda	Collembola	Symphypleona	KATIANNIDAE	Sminthurinus		Sminthurinus nunezi	2
Arthropoda	Collembola	Symphypleona	KATIANNIDAE	Sminthurinus		Sminthurinus operosus	1
Arthropoda	Collembola	Symphypleona	KATIANNIDAE	Sminthurinus		Sminthurinus patagonicus	1
Arthropoda	Collembola	Symphypleona	KATIANNIDAE	Sminthurinus		Sminthurinus sayi	1
Arthropoda	Collembola	Symphypleona	KATIANNIDAE	Stenognathellus		Stenognathellus stenognathus	1
Arthropoda	Collembola	Symphypleona	SMINTHURIDAE			SMINTHURIDAE	44
Arthropoda	Collembola	Symphypleona	SMINTHURIDAE	Temeritas		Temeritas rapoporti	1
Arthropoda	Collembola	Symphypleona	SMINTHURIDIDAE	Sminthurides		Sminthurides	2
Arthropoda	Collembola	Symphypleona	SMINTHURIDIDAE	Sminthurides		Sminthurides napostaensis	1
Arthropoda	Collembola	Symphypleona	SMINTHURIDIDAE	Sminthurides		Sminthurides ringueleti	1
Arthropoda	Collembola	Symphypleona	SMINTHURIDIDAE	Sminthurides		Sminthurides rupium	1
Arthropoda	Collembola	Symphypleona	SMINTHURIDIDAE	Sminthurides		Sminthurides spegazzini	2
Arthropoda	Collembola	Symphypleona	SMINTHURIDIDAE	Sminthurides		Sminthurides tuberculatus	1
Arthropoda	Collembola	Symphypleona	SMINTHURIDIDAE	Sminthurides		Sminthurides ventanae	2
Arthropoda	Collembola	Symphypleona	SMINTHURIDIDAE	Sphaeridia		Sphaeridia pumilis	1
Arthropoda	Collembola	Symphypleona	SPINOTHECIDAE	Spinotheca		Spinotheca cyanea	2
